# Supplementary material for: Predicting cellular adaptation proteins dependent on eIF2α regulation under stress conditions: Physiological and pathophysiological implications in neuronal function
Source: Comput Struct Biotechnol J. 2025 Jul 12;27:3127–36. doi: 10.1016/j.csbj.2025.07.015 (PMC12303066; doi:10.1016/j.csbj.2025.07.015)
Supplement: Supplementary file 3 — Supplementary material [file mmc3.xlsx]

## Sheet: SupplementaryTable1
Gene	5' UTR Sequence	Pos/Neg
Acaa2	GGCTGGTGGCCGGGTGTTGCTGAGAGAGCCCCGCGGAATAGCTGAGCTTCGCC	-
Abca9	TGAGGAACTGGCGGGAGGCAGAGAAAGGAAAAACAGTGGAGGAGTGTGAGCAGAGCTTTTGGCAGCCAGTCTGAACCCTCAGAAGAATTCTCTTCAGAAACCAGAGTAAAACAGAACCAACCGTCCACGATAAGGAAAATCAAAATCAACATGTAGCAGTGACTCGAAAGAAGAAACGGGACTTCTCCTCCGGGACAAAGATCTGTGGATGGACTTCTAGAAGATTCTTGCTTCGGCTTCCTCAGAACTTTCACATCTACTTCCTTGATGTCCTTTAACAAAACAAACAAGTCAAA	-
Abcb9	GTCAGCGGGCAGCTGGGCTAGGCTCCGACCTTGTAGCGGCGCAGCGCCGGCTCCGAGCAAAGCGGTGCCCAGAGCGGGCTCGGTGAGAGGCAGGATCCTGTGTCCCCGCGTCCCGGCCACGGTGTCACCCTCTGACGACTCACCTGGTGGCAGGTGTGGCCCTGCCCAGCTGTCAGTGATGGCCTTGCCCCGGTGAGCCAAAGCCTGCCCCTCTCACCCGCCGGCCACCAGCCAGCAGG	+
Abhd17c	GCGCTCCCTGCGCTTCCCTCCCGCCCGCGGCGGGCGCCAGGCCGCCCCG	+
Acap3	AAGCTTAGGGATCGGGTGCAAAGTGCGGTCCTCTAGAGCCGGCTATGTTTCCTGTCCTCGGCCTCACAGGGGCGCGATGATGGGTCGCTTCCGCACAAGCGACCTTAATTCGTTCACTCCCGATCTCCCCGCCGCCGTCGCGGAGTGTGTCCGTCGGCAGCATTCCAGCCGAGTTCACCACCGCCGTGATGCCTGAAGTGGGCGAGCCGTGCCCTTCCCTGTCCCGCGACCGAGCCAAACCACTCCGAAGCCCAACCGCCGAGGCCGGCCCAGCTCCCAGACCGTGGTGACCGAGGACAGAGCGCAGCGACAGGCGAGGGGATGCAGCGGCGCTTTTAGCGACGCTCCCCGGAGGTGACAGCGGGTGGCGCAGGCAGAGGCTGACTTTGGCGACGCTCC…	-
Acd	GAGGCGGAGCGGCGGTGCTCGCGGGAAGACCCTTTCCTGGGGGTCGCCCAGGGTGCCGCCCTGCTA	+
Actr8	GTCGGTGTCCCAGAGCCCCGGGGCTGGTGGTGGTCCACGGTGGCAGAG	-
Acvr2a	AGCTTCAGGACGGAACCGGAAGTGTAGGGGGCGGGGCCGGCGGAGGCCAGGAGACCGAAAACGCGGCCGAGCCGGGAGCCGGGAGCCGGAGCCACAGCCTGGACCAGAACTTGGCCGCCGCCTGCGCCACCGTCTCTCCCGTCGCCGTCTCCCGCGGCCGCCTCGCACCGCCACCGCCGCGAGCTCGGCTACTGTGGTCCGCGGACTTTGGGTGTCCGGGTTGAAGGTCGGTCCGGACGTCGGAGCAGCTCGGCTCCCGGACCGTCCGGGCGGCTGCGGGCGCCGCCGCCGCCGCCTCGTCGCCTCAGCCAGGCGTTTTGTTCGCTGAGACGCGAGAGGCGAGCGGAGCTGACAGTGATTTTGACAGTGATTCCAACCCGCTTTTGTTGTTGTTGGCTT…	-
Adamts1	GCACTCGCTAGAAAGCAGCTCCGAGCTAGGTGCTATCGCAAGGCCAGAGCGCACAGCCCGGCGGAGAGAGCAGATCCTTGCTCAGATCGAGTCAAATCGGGGCCAAGGCGGAGGACGAAGAGTCCAGGCTCCTATTCTGGACTTGTTCCCCAGCTCCGGGGGCGCTTCTAGGTCCTGCAGCAGCCAGCAGTGCGGAGCCACCAACTCGGTGCTGGAATGAAAAAATTCCCGCGCGCCAGTGCAGAATCTTTCTAAGTGACCCGGAGCTTCGGGTGCTAGCTCTGCACGAACTTTCCCATCAAAGTGATCGTGAATTTTAAGCATCAGGAGCAGGCCAGCGAAGCTCTACGCGTCTAAACGTCTATCCAGACCAAGAGTTCTCTGCGGTGCAGGGTGCGG…	-
Adamts4	GGGAGAACCCGGGGAAGACCCACAGATACACAGAAACGAGAGAGACAGAAGAGGAGAGAGACAGAGACAAAGAGACAGCAGCAGGAGGAGGAGGAGGAGGAGGCAAAGACAGGGCGAGCACTGAGGCAAAGCCAGACAGCTGAGCAGAGGGAGAAGCCAAGGAGTCACAGACAAAGACCTGGGACAGAAAGGCAAAGGAGGAAGTTTTGGAGCAGAAAGAACCCGTGGGCACTTTTCCTGAGCCCAGGGGCTGTTTTCTTTTTCATCTTCTCTGAAAGTCCCTAGCCCATTTAAAAACTTTGCCTCAGATTTTGGCACAAGCCCCAAAGCCCTTCTGGCTTTAACGAGGAGCCTTCCACAGTTAGGGTGTGGAGCATTTTGGTGCCGCAG	-
Adgre5	CCCAGACGCTGTCCGTTCCGTGCCGCGCCACC	-
Adgrl3	TCTCAAGTGGGATATCAGTGTTTATTTTTGAGGAATTTTTCTTTCTGTTTGTGTTTGGTTTTTAATCATTGATATTGGAGTACTGAAGAGGAGCCAGAAGTCTATTGATTTGGTTTCACTTCAGACCAGCCATTCCTCCGAGAACACAGTC	-
Adsl	ACCCTTCCGCTTTTGGCCCTGCTGCTGGTGTCCGCCGCGTCCTGGTCGCGTGTTGAAA	-
Afg3l2	CCTGGCGAGCACGCGTGGAGCGTGGGTTCGCGTTCTGTCGCGGGTCTCCTGCGCCGGTGGCGCGCAGTTTCCGAAGAACCGATAAGCTGCGGAAGCCGCGAAAGCTGCGGGCCGCCGATCGCCCGCCTCGGCTCCGTGCCTGCGCGCGCCCCAGAGCGGGCCGGGCCCACC	-
Ahcyl2	GGAGCTGGTGCGAGAGTCAGAGTCGGCGGTTGCAGTGGAGGCGGTG	-
Ahi1	GATCTCCCGTCCCTAGTCTGAGTTACCTAGGCAACAGCGGCAGAGGCGGGCCTGACGTCACGGGCGGCGCGCCTCCGCACTGCGGCACTGAGCTGGCTGGACAGCGCGCGTCGCCAGCGGTCCTGCCGGCCAAGCTGCCGCCTCCCTCGTCCTCGCCTAGGCGCAGGGAACCGCTTCGCGCCGCCGCCGGGCTGTCCCTCCTCTCTCCTGTTACCCTCAAAGTAACCTTCTGGCTACCTTAGAACTAAAATTGGCACTAAAAGCCTAGAGAAGTGAGCAGCACGTGAAGATTCAGAGGACAATGTTAGTGTAGAGCCATACAAACAAGAAAAGACAAGTAAACACTACCCAGATCGCACAGGAA	-
Ak3	ACTTCCGGGAGAGCCGGGCGTCCTGGCCACCGCCCGCTTGCAGCTGCCAGCCCTCCAGGGCCGCGGAGCCTGTGAGCGCGCAGGCCAGGCCACAGACCAGCGTCTGCGCAGCTCGGACCACCGCCAGCCACC	+
Akr1c19	CATTATTCACATTGCAATTCAGAAGATCCAAGAGTGAAGCTAGAGTTGAGACTACTGGAAACTGAAGCCCTCGCCCAGGACATCTAGTGTTCAATACAGGAGCAGCAGAACTTGCTTAGTCAGAAGAGTGATAAGCA	+
Aldh3a2	CTTTGTCGTTAGCAGGGAAGTGCTGGGGTTTGGCCCACACCCGGGCCGGGTCTAGGCCAGTAGGCGGATAGGACCCAGCAGCGGAAAGTGGCAGTGAGCTGTGGCATCATCCATAGCAGCTCCTTACTGGTACTGTGCTCCCTCACCTGCCTCGCTCCGCGTTCTCCTCAGGCCCGGCC	-
Aldh5a1	GTCCCCGCCGCCGGGCTCCCGCTTTCCCGCGACCCCTGAGATCCTGCAGCTCGCTTGCCTGTCCCTTGCCGGTGTCGCCGCTACTGCCGGGCC	-
Alkbh6	TCTGAGTATGCCCAGTGGTCTAAACCTTCCTGCGTCAGTAATGCTTGGCGGAAGTGGCAGGGGGGGCGTGCGAGGATGCGCGCGTTGAGTCTGGATATCCGAGAAGACGCTGTAGACGGACGGCGCACAAGGAGTTGGTATCC	+
Alkbh7	TGCTGTGGTCAATCCCTGAAG	+
Alpl	GGGCGGGGAGGCCGGCGGGTGCTCGGCCAGGCCGCCTTCATAAGCAGGCGGGGGAGGTGGCCGCCAGAGTACGCTCCCGCCACTGCGCTCCTTAGGGCTGCCGCTCGCGAGCCGGAACAGACCCTCCCCACGAGTGCCTGCAGGATCGGAACGTCAATTAACGTCAATTAACATCTGACGCTGCCCCCCCCCCCCTCTTCCCACCATCTGGGCTCCAGCGAGGGACGAATCTCAGGGTACACC	-
Ankmy2	CTCCCGACCTGGCCATTGAGGCGCGGGGGCGGGACTTGTGGAGAGCGCCAGCCCGGCTCGCTCAAGCTCGCCGCACCCGCCAGCCCCCAGCCGTGAGACCCTAGCGACTCTGCCACTTCACTGGGCTGCTGCTCCGGCCTCGAGTTGCCTTGCTGTGGCGGTCTTCCACGACGCATACACGTCTCTTGTTTTTTTAAAAAACCTTTCCAAAGAAATAGAATAAGCGTCAAGCTGGCGGGAACG	-
Ankrd12	GCCAATCGCGGAGAACGCTGTCCAGGAGCAAGGAGGCTGTGGTGAGAGACCGACCAAGACCGGAGATGTTTTTAAGCCTGGCCCCGGCGGCATCAGGGGCTGTTGCAGCGGCGACGGAGACACCGGCAGCGGCGGCCACCCGGAGGTCCTCGTTCAGGGGGTGAACCCTTCTGCGCCCGCTGAGCCTCGGATCCAGGATGAGAAGACTGTTAGAAGAAGCAGCTAGCTGAACAGCTATAAA	-
Ankrd39	ACGGATTCCCGAGCCTTTGCTCTTCCTTGTGCTTAGTTAGCCTTGGGCGCCCTCCCGTGGTAGCAAAGCAGCAAGGCTCAGTCTATCCAGCCACACCTCACCACTTTCATTGGTTGCTAAGCTAAGGTCTAAATGCAGGATTGGTTGGCCTGGGGCGAGGAGGCGGGACTCGAAGGTCAACTACGGACGTCGAGTGGTCAACCTGGGACGGAGGGGTGGGCATTTCGTAGGAGCGCTTGGCTGCAGTCCCGGCCGCCGGG	+
Ankrd44	GGCACTTCCTGTATAAAGGCGGGCGGGCCGGGCTGCGACTCCCGCGAGCCGGGGCTGGGCTCTGAGAGGCAGGCGGCGGCGGCCGAGCAGTGGCGGGGCTGTCACCTTCGCGAGCCCAGCTCCTGGAGCTTTCCCGGGCCGTCCCTTCCGCGTCCCCGGGCTCCCGGCGTTGACATCTGCGGAGCGGAGAGCTGTATGTGCGCGCGCGCGGGAAAGGAAGA	-
Ankrd6	CGAGGTCGGGAAGAACCCTCCATTGTGAATCCATTGTGGTCTGAGACTGGACGGAAGGTTCGGCCAGCCTGTGTGATTAGAACTGCGTCTTGGGAGTGCCTTTCCTGGATGTGGACAGAGACTCTTGACAGGGTTTGAAGTGAAAATGAGAACTACTGCTGAACACTTGATGCCTAGGTTGTAGCCTGTGTAACACTTCCTGTCACGGGGTGGTGGGAGGCCAGTGGAAGAGAGACTTCCATACAAGAATCTTATTCTGGAGAGCGGCCTATGGACTTTCCCACGGATGAGTCCTGCAGCTCTTGAGAGCATCCAGGAGGACCTGAAGATGGAGTAGTGAGAAAGGCATCCCTCAGGATTCCGAGCACCTTTCGCTGTGGACTCCAGCCCCACCCGAGG…	+
Ap1s2	GGGTCCCCTCCCCGCGGCACCACGGCTTCCCTTCCACAGCACGGCGACGGGGGCTTCCCCTCAGCAGCTGCCGGCGCCTCAGTCTCCGCGGCCAGCCCAGCTCCGCCGCGTCCGCGGCCCGCCGCCGCC	+
Ap3b1	GGAGCAGTGACGAGCCCGGAAGCGCCGGCGCGCGCCCCCTCCGCCCCAGAACTAGTTTGGTTCGGTGTCCTCCGAACGCCAGCCATCCGTAGAGGACCCCGCACGCTCTCTCCCGCACCCGCCTGCTGGCCAGCACCGCCCGCG	-
Ap4m1	GTTGAAAGATTGCCAGATCCTGGCGGGTTGGACACCCTGTTTCCCGCGGTTCGAAATTAATGCTCGCGAGTGTGTGTGTGGGAGGAGTGTTTCTTAAAGCGCCAGCCTCCGTGCGGCCTTTTGTTCCGCGTCCACAAGGCGGGGTGGGTTCAACTTTCACCGTGTTCTCGTCTATCCTCCAGAACCGCC	-
Apbb1	GTGCGCGGCTCCGCCGCTCGGGGCGCGGCCTCGCGGCCTGCGCGCTCCTGGGCGGGGGATGTTGTGATGGAGAAGCTGCGGTGTTGCGGGAGCCTTGCAGCTTGAGCTACCTTCGCCACCTGGGCCTGGGGCCTCGCCGCGCAGGATCTACCAAGGCC	-
Arhgef40	ACTGAGCGCCCGGAGGGAGGCGGTGGCTCACCCGCCCCGCCCGCCCGCCGGAGAGTGGGACACCTCCCGACGCCGAGCC	-
Arhgef9	GAGCAGCAGGAGGGCAGGCAGGGGTGGCAGCTGCCTTACCCTTGGCAGAGGTTATTTCCCCTATATTCTCGCCTGCATCCAACCCCTCAATTTGCACGCCTTGGAGGAAGACAAAGGCAGCTCCCTGGGACCCCCTCCCCCAGTTGCGTGTTTCCTTCCTGTCAAGCCCCCTGGGAAGCTGCAGGGTGGAGAAGCATAGCCCGCACGCCGGCAAGAAACAACCAAACTGAAGGCTAGGTCAGGCTGAGGGGATTCGGCTGTAGCGCTGTGGAGGAGGGGAGGCGGAGTGGGCGCTGGGACTCTCGCTTCCTCCAGCCCAGCCCTCCCTCCCAGTCAGCCCGCGACAACCCGCACCAGCCACCCGGCCTCACAGAAGCTGGACTTCGTGGACACC	-
Arid4a	GTCTGCTCAACAGCTTGTTATTTGGTGGATTGTGGCAGTAAATCGGGGCGAGTGGGGGAACCCGGCGCAGGAACTGCCGCTGCGGCCGGGAGCGGTGCTGCCCGGACGGGGACCCACGGCGATCAGTGGGGCGGCAGACTGGAGAGCTGACAGCGCTCTGCACCCGCAGTAGCGCCCGGGAAGAGAACTCGAGGAAGCTGGAACCCCACAGGTCACCAGTCAAG	-
Arid5b	TGTTGAGTTCAATCAATTCAGAACGTCGAG	-
Arl15	GGTGTAATCTTCGGCTCCTCGGCTGCTCTCGGCGATCTTCGCTGTTGCTGGCTTTTTCAGGAGCTGCTCGCTGGCAGCCCGAGACGCTGCTGCTTTTTTTTTTTTTCCGGGTTCGGAGCCATTCCGGATGCTTTAGGCTGCCGG	+
Arl6	GATGCTCGCATCCTGGGTGAACCGGCTGTTTCTCCCAACTTGTAGAAGGGGCTGTGCTTGGGACAAGGGAACCTTCCTACGGAGGCATAGAGAGGAAGGCTGAGGCTCCGGGGAAGATCCCACCGCGGAAACGGGTACAAGAGTGCGTCCTTTCCTGTCCTTGTCAGCCCCTTGGCCTTTGGATTGGCGTCAAAGATCAGTTGCTCTTTAAATATTTAAGCCGCGAT	+
Arl8b	CTGGCTCCGGCCGTCGCTGCCGCCAGCCTCTGTCTGCCCGCGTCGCGCCAGGGGCCCCGCCGAAGAGCCGTTGGCGGGTTCGGGGCCGATACCCGCTCGTGGGAAAGAGTGTCCGCTGTCGTCCGCGCCCGTCCACGCTCGCAGCCGGCCGCCGCC	+
Armcx3	ACCAGCTCCCTATTACCCTGAGGGCGGGCGAGTGCAGCCGAGAAAAGAAGGAGGCGGAAAAGAAATTGTCCCAGATCCCTGCAGGTCAGTGCCTGGGATATTCCATAAAGTGGGGGTGGTGGAGGGTAGAGGGCGGAGGCCGTCGCAGGTCCGGAGCCGCCGCCGTCGTCTCTCCCACTTGCTGCCCTCTTTCCAAGATATTAAGTCCCGCCCGCAGCCCATTTCGATGCTGCAGAACATGGGTCCAAGCCTCTCCCGGGTGGCCAGTCTTTCCGTAGGTTGCGGTACAACGCCAGGCAAGAGAAGAGGAAGGAAATTAACCAGATCGGTGAAGGTCGAGTTGAGGGTCTGCTGTAGCAGGTGGCACTGCTTGAACCAAGGGAGGAACTTTCCCCCGGA…	-
Armh3	AGTGGCGGCGTCGCCGGAGTCGGGAGCGAGCAGGCCTGCGAGCTGCTAGGGTGCTAGAGAAGCCGGGGGCTCGGTTCTCTAGCC	-
Arpc4	GGAGACTGCGGCTGCGCCTCTCTCGAAAGGGCAGGCGTCGCGGGTCCGGGCACTTCCGCACTTCCGCTTTCCGGCCCAGACAGCGCCCGCG	+
Arpin	GGATCTGTTAACCCGGGAAGCTGGTGCTGCAGCGACCTCCAAGCTCCTGTCCCCGAGGTGCCCCGCCCTACGCGCCGGTTGCTTCCTGGAGCCACAGGGCCTCGGCGTGGGGAAA	+
Arsa	CCTGACCTGAGCCTGTGTTAGACCACTGGGTGATCCTGAGTCTGATCCGCTACTGTAGTCGGGAGGCCCTTCCAGAACCCTGTTTATCTCCCCCCTGGCTCCAGCGTCTTCCTTCCTGGGTGCGCAGGTCGTGACCATCTTGACGCCAGAGGTCTTAGAGTGCCACTCTGTCTTGGAGAGGAATCAAAGCCAAGAATCTGGACAAATGACTTCCCTAGGAACAGCCACCTGCAAGGAAATACCCTGGAAGAGACTTGCTCCGGAAAAGTGACTCAGTCAGACTCCATGGTTTTTGCCTCTTTGCTCAGTCAGAAGGGGGATGCTGATGTTTTTTCAACAAGGATCCCTCAAGTATCTCATCAGAGGAAATGAGACAAACAGCCCACCATTCGCCAGAGG…	-
Asb3	CTCCCGGGATGCGCGGAGGCGGCAGCG	-
Ascc2	TTTGACCCCGGAAGTGCTGGATCTGTGGAAGCTGTGGTGTTTTGCAGCTGAACATCTCGGGTGTGGAGCCGGGGAGGAGGGTCACACAGCACA	-
Ash1l	GGAGTGGGAGGCGGGAGGGGGGGCACGCGGCGCCCTTCGCTGGCTCGCTCGCTCCCTCCCTCCCCAGAGCCGCCGCCGCCGCCGCCGCTGCCGCCGCCGCTGCCGCTCCCGCCGCCATTTTGGGTTCGCTTTGCGGAGGGGGGAGACGATCCCGGTCTCGGTTGCCGGACCCGCCTTCTCTCGGTTTCCCCTTTCCCGACCTACGCCTTTGGCTTCTCCTCTCTCGCGTTTCCGCCGGTCCGCTTACCCGCTGGCCGCCTCCTGACAAGCGGGAAGGGTTACAGTGTGGAGCCAGGGAAGCCGAGGCGCCAGGCTGCCACCCTCTCTCTCTCCACTTGCCTGCACTCGGCGCTCTCGGCCTCGCACGGTGAGTAGGAAAGAGATGCTGGTTGCAAGTTT…	-
Astn2	AAAAGCTCAGGGTCCGCCAGGGGAGCGGGCGAAGGGGGGGCCGGCGGCGGGGCGCGGGGAGGCGGCGCGGGGGGGCGGTCCAGGGCTGATCGGGAGGCGGAGCCCCGAGCTGGGGGCTGCTGGCTAGTGGCTCTCTAGGCTCCTTAGCTCGGGCGTCCTGGTTCGCTTCAGTGTCCGCTGTCTCCACCGCTGCTTCTTCTTCCTTCTTCTTCACGGTCGCCACCGCCCGCAGCACCGCAGCCCCTCCTGCC	-
Atad2b	GATAGAGAGAGAACGAGAGAGAAAGGGGCAGACATGGCGGCTCCGCTCGGCTCCCGCTGAGGACCGCTGAGCGGGCGCAGGGTCTGCGCGGCCGGCCTGCAGCCTCGCTTCCGCCTCCCGCTCCCTGCCTCCTCGCGCCGCCGCCGGCTTCTGCTCCGCTCTAGCCTGTCGGGCCTGCGTCCCGGAGAGGCAACGCGAGCCGGCCCGGCGAGGCTCCGCTGGCCCCTGCCCGCCGGCGGGCCGGCCTTCCTCGCCTCTCCCGGGAGCGGCGGGCGCGGCGTGGACCCGGTCCCCCTGGCTGGACC	-
Atf5	AGGCAAGCCCGCGCTGCGCCGCCCCCGGTATATTTGTCCCCAGGCCCCGGGGCCGCCTCATTTTCAACCCTCTCAGCACAGTCTCCCTTAACGCTCCCGCCACGCCGCCTCCGCCCGCGCAATGGCTCTGTAGCCGCGACCCCGTCGTGTCCCCCGCCCCCGTCTCCGCGCTCACCGCGCCTTCACTCTCCGCTCACACCGTCTCTTCAGCCGAGGCCGCCGCCGCCGTTGCCTCCTCGCCTTTTCGCCGCCATGGAGTCCTCCACCTTCGCCTTGGTGCCTGTCTTCACCCAGCTGAACAATCTTCCACGCTGCCTCCCAATTGTTGGTGCAGCCTCCATTGCCGTCGCTGCCCTGTGCCTGTGTCACAGCC	+
Atg4c	TGCGTGGCGGGTAGTAGCTGAAGTCCAGTAGTTACAGTTACGAGGGACAGCTGTAAATCTAACTTGGGCCTGCCCCTCACAAATGAACTGCTCTAGGCTCTGAGCTTGCAGCCCGGGAGCTTAGGGTCTCCGACAGGGCTTCCTGCAGGACCGCGGCCTGCGGAGGCTTCGGTGTGCTGTGCTACGGTGGCCGCGCGGGGCCGCGGGCCGCACGTCCTGCGGTGCGTACGCGCTGTTCGGAGCGGCTGCTGGAGCCGACGCGCGTCTGGTGTGGGGACTCCTGCGCGGCTGTACAGTTATCCAGTCCCGTGTCGCCGAGGGGTCGGCTCGAGGCTGGCGGAGTGGAGAAGGTTGGAGCTTGGTGTTTGTAGTCTACGAATGGCCGGTTCTGGGGGCGGC…	+
Atg9b	ACTGGTGTCCGTCCCAGGCATGGGGCTTGGGCCCCAGGTTGCCTTGCAAGGAGTGTGAGTGATCACACAGGTGGCTGAGGGTTGGCATGCCTGAGGCCTGCCCAGCCTGAGTCACCTAGTGCTGTTGTTGTCCTGCTCCTTGTTGAAGTCTCCGCTCAGCTTCACTGACCTCTGTGGAAACAACAGCAGTCCAGTCCCTTCAACCTCTCAAGAGAAGCTGCGGCCTG	+
Atp1a2	AGAAGGGGAAGGCGGGAGTGAGGGGGAGAGGGACCTATTTAAAGCTACCCTGTTGCTCAGACTGTCTCTGTCTGTCTGCCAGGGTCTCCAGCTGCCCCAGACAGGCGGTGTGGTCTTGGGATCCTCCTGGTGACCTTTCCAGCCTAGGTCCCCTCAGCCACTCTGCCCCAAG	-
Atp6v0e	GTTGACACTTCCGGGTGGGACGAGAGCGAGGCTCCGGACCGATTCGGCTGCTGGGGCGCAGGC	+
Atp7b	GCGGCCGCAGTAGCGGGGCGCGGGGTGGAGAGGGGGCTGCGCTGGAGCGGGCGTCCTGAGACTGTGGTCCTCGCTGCACCCTATCTGCAGCGCACCGCGGACCTCGCTGTCCGTAGTCCGCAGCGCCGGGGCTGGGAGATCTGAGCCCTGTGTTCCCCAGGAACCACGGATGCGCTTCTTCGCGCCTCCTCTCCCTGGCTTGTAAAGTCGCCCTTCCCTCCCCCCAACCAGGTGACCTTTGGGCTCGGGG	-
Atxn7l3	AGGAGGAGGCGGCGACGGGACGAGAAGGGAGGGGAAGGGGCCATGGCCGCCCGGTGAGGCGGCGAGGCGGGGGGGCAGCCCGACCCCCCGGCCCCGGGCCCCGGGCCCCGGGGAGAGGCGAGGACGGACCGACGGACATGGGGCTCCGGAGCAGCCGCCGTCGCCGCCGCCGCCGGAGGACGCGGCCCTGAGAGGCCGCCGGGCCCCGGCGCGGCCCCCCGGGCGGGCCGTGTTGCCGCCCGCTGTGCTATGAGCAGTCAGAGCGCCGTCTCCACAAGAGTTTACAA	+
Atxn7l3b	GAGAGGAAGAGGCCCGAACGGCTGGGTGAGGCGCCGAGACGGTTTTCGCGGCGAGCCGGGCTCGGGTGCAGCTCAGAATCCCGAACTTGGGTGATCGTCGCAGCCGAGCGAGCGTTGGGGCTCCGGAGCGGCGGTTGCTGTCGCCGCGGACGCCGCCGTCGTCGCCGTTGCCGTCCCGGAGGACGAGGCCCGGAGAGGCCTTGCAGGCCTAGCGGAGCCCGAGTGTGCCGTGAGTAAAGCCAGCGCCCTCCGCACGGTCGCTTGCCGGTTAAG	+
Azi2	ACCCTATATAGTCTTCAGGTCCGGCTTCCGGTTTCGTCGCGCTGCGCTGGCACCCAGCCTGTGCGCAGCGGCGACACCTTTGTGGGCGGCGGGGCGTTCGTAGACCCTTCTAGAACCCTCTAGGCCTCGCCGCCCCTGAGCGGGGCAGCGGGCGCCGGCGACCCCGGAGTTGACGCGCGTGCTGCTGGGTAACGGGCCTGTTCCGGCGGCCCCGGGCCGCCCCTGCTCGGTTCCTCTGTGACCTCCAGGGCCCCTGACTGCGGGAGCCGCGGCGGAAGACATGGGACTCCCTCGGTGCACCTGTGACGGCCACCTTGACGGGGGAAGCGGTGGCGTCTTCGAGGAAACCGGAAGCCCGTGGTGACCCCTGGCGACCCGGTTTGTTTTCAGCCGGCTTCC…	+
B3gat1	GGTGCGTGGGGGCGGGGCGGGAGGCGCTGTCACAGCCGCGGCCGCACCGCGCATCCGCCGCCGCCAGCGCCGAGGGCACCACGCGCTGGCCCGCTCGGCTGGGCTCCGGCCGCGCGCCCAGCCATCCCGGCCCGGCCGGCCCGCGCGTCGCCTCTTGGGGCTCCGATCGCCGCCCCGCGCCTCGCCACCCGCGCCCTCCTGCGCGCTCCAGGGTTCTGGCCGCTGCCTGGCTGAGCCCAGAAGCAGCGGGGCCGTGATAGCGGGCCGGCCGGGGCTGCGGACGAGTGGGCCCGCGGCTATGAAGTGGCCCCCGAGGGCACGGAACCGGAGAACGCCTCGAGAGAGAAGCGCGCGCATCGCAGGGCAGCAGCCTTGGGTCGCTGGGGCCAGGGTATAGGA…	+
B4galnt1	CCTGGGAGCGCGACGCGGTGCCAGGGCTTCCCCGCTTTGTCGCTGGGGCTGGGGCGCGGCGGATTTACGATCCAGTTCACCCCGGCAGGAAACGTTCAGAACCACCCCCGCGCTGCGGTCTACAAAGCCCCGGAGTCCGCAGGCGGGAGGAGTCGGATCCCCGACACTGTCGGGCTCCCTCCCGCCCAGCTCCCGCATCAGGCCGTCGCCGGCCTCATGAGGACCCCCCGGCCGGGGCGGAGAACCGGGCACTGCCCGGACCGCGATCCTGCCGCGGCCTTAGAACGTTAGACAGG	+
Bach1	CGGAGAGGAACGGAGCGCAGGGGAGGAGACGGGCGGCTGTCCGCGCAGAGGGAGTGAGTCACCTGACCGCCGCTTGCCGCCTGCAGTCGGGCCGCGCCGCGTCTCGGCTCCGGTCGATGACAGTGAGAAGCATGCTTTCCACTGCTCTCCCTGGTCCCAGTTGCCACCCAGG	-
Bag1	GCGCGCCCGGTAGCCACCGCTGCGCTGTGAACAAACGCGGC	+
Bak1	TGAGCTGCCCCTCCTCCTCCTCTTCTTCCTCCCCTTCCCCCTCCTCCTCCTCTCTTTTAGGGTGTTAGTAGCACAGGCTGGCCTCTATTTCATGATCCTCCTGCTTCAGCCTCTTGAACGCTGGGACTGCAGGTCAGCTCATCCTGGTTTTTGTTGTTGTCTGTGGTTTGCTTTTCACTAGAGGGAGAAGATGGAAGAGGAGGCCCGGGAATCAGAGACAGGAAAGGCAGAAAACAGAACGCTTTTCCCCTTGGCTGGGACAGGGCAGGCAGGGGAGGCTGTAGCTGCTTCCAAGCCCGGCCGAGGACCTTCCCCTAAGCAGCAGCCTCCCTGAGCGCCTGCATCCGGCGGCCACCGAGAACTTCCTCTAGAGGGAGCTGGTCATTGCCGGGAGCTGGG…	+
Bbs2	TAGTTTTGTTTTGTTTTTTTAATCGTGCGTGTGCATGTCCTTGGAGCTGGTTTTCTGCTTCCAACTCGGGTCATCAGGGTTGGTATCAAGTGTCTTCACCCACTTAACTATCCGCCCCGTAAAGCCTTAGTTCTTGAACGAATGAAAGGGTGACATAGTGTGTGGCGTGTACGGGGTGCAGCTTGGCTGACACGCTACAGAGAATCCTGGGGAGGTACTGGCTTAGACACCGCCATCCCAGACGCCAAGGTAAGGCTTCATCTAACACTAATTTACAGCCGCAGTCCGAGGACAGACAAAGAACGCAGGCCAACCAGGCACGACGCCACTGCGCAGTCGCAGGAGCTAGTTGGGACTTGCGTAGCTCTGCCGCTGGGAGGGTCCGCGCAGGCGTAGAGA…	-
Bnip1	GCCGCTCGCCGTAGCCGCATTTCCAAC	+
Bnip3	AGTCCAGTGTCGCCTGGCCTCAGAACTGAGCGGCGCAGGCTGCCCCTGCTACCTCTCGGTGACCGCCTCCCAGGCCTGTCGCAGTTGGGTTCGGGCTCCTTTGCCGAGCCACC	+
Bsg	GCTCCTGGACGAGGCGAC	+
Btaf1	TTCCGGCGTGCAGACGCTAAGTCCGGCGTGCCGGCGTCTGCGTCAGCAGAGAGCGGGGCTGGGGGCACCCGGTTTGAAGTGGTGCGGGTCAGAGCGGCGCCGCCTCCGCCCGTGTGTGGGACCCTGGTCGCTGCGGAGACGAGCTCCGGTGGCCGGCACATGCCGGAAGGCCCGTGCGGGCCGCTCCACGCCGCGCCGCCTGCCGCCCTGCGCCCGGCGGCCTGGGCCTGCGCCGCTCTGCTCGGGAAACGAACGCCGGAGCGGCGCGGCGTGTAGCTCCCTGAGAGTTCCGAACCGCCGGCGCCGGCC	-
Btbd6	GTGTGGGGTGCGGGTGGGTAGCGGGCAGGGCCGGCGTGGCCCC	+
Btrc	GGAGGCGGGATCCGGACGCTGCGTTGGCTGCGGCCTGGCACGAAAGGGGCGGCCCCGGCGGAGAGCAGACCCAGTAGTCCGGGCGATT	-
Bud31	GCAGCGGCCTTAGGTGCTTGAGTTTCCGGTGAGTGTTTCTCTGCTCGGTTCTCGAGTACCGTATCTTTGGCAATGGTTACGGGCAGGAGAGCTGTGTGAGCTGCTTATGCGGCAGAGGCTGGAGTCTCCGATGACTTGCACAGGGGATGATGAGACAGAAGACTGCAGAAGAAAAGTGATCTCCCCCAGAGTCACAGAATAGTTGGTAAATCTGGACAAGAACACAGCTTTGTAACTGTGAAGACCAAGAATTTTTTTTATATTACTCTCAATACCCAAAGATCTTTATAAGCTATCTTGCTGGGAA	+
C1qa	GGTGTCCCACCATCAGCAAAGGGCTGGAGCATCCAGTTTGATCGGACCACGGAGGCAGGGACACC	+
C1ql2	ATCTTACGTTAGGGTAGCTGGGTACCCCCTCCGCCCGGGAACCAGCTAGTAGAGGGAGAACAGAGCAGAGCGTGCGGCAGAGCCGATCCCGCGTCCCGCCGAACCCTGCCAAGCCCCGCCAATCCCAGCAGAGCAGGAACCAGCGCAGCTGAGCCAACACCGGACGCCGCACTGAGACCCAGCATTCCCCAGCCGCCACTACCCGGTCCCCGCCGGGGTGCCGGGCTCGTCCTGTGAGCCCCTCGTCATGCGTGTCGGGCTCTTCGACTCTCCAGATCAGTTCCAGAGCGGTGGCCTCAGGAGCCCAGGTCCGGATACCTCTCGTTGAAATAGTTGGGTGGCTAAGAGAGGGGTCTCCACGTCGGGGACGCGGAGGGGACCTGCGGAGTTGGCGTCCGA…	+
C1qtnf2	CGGG	+
Cacna2d1	CCTTGATGGCGGCGCAGGCGAGGCAGCCGTGGCACGGAGCGGCAGCCACGCGCTAGAGAGTCCGCCCGGCCCCGCCCGGCCCGCCCGGCCGCCCGCCCGTGCCCAGCCCGCTTCTCCCCGCGCGCTCTCCCGCAGACGTCGGCGCCCCGGCTCCGTCCCTCAGCCGCCTCGTGCAGCTCCGCCGCCTCCGGGCCGGCAGGGAGGGCACTGATCTTCGATCGCGAAG	-
Cacnb3	GGGCGCGGCCCGCCGTCCTCGCCCCCGGCGCCGCTCGCTCCCCCCACCCACCCCGGACTCCCCC	+
Cacng2	GAGTTGTCCAGTTCAGCACCACGGCGACGCAGTAGGTGGGCGCTCCTGCTCCGAGAGCTGTCCAGTCCAGCACCGCGGCGATGCTGTAGGTGAGAGCGCCCGGTCGTGGGGAGCTGTCCACTTCAGCACTACGGCGATGCAGTAAGTGGACGAGCCCGGCCGGGGTGAGCTGTCCGTTTCAGCACCACGGCGATGCTGTAGCTGGGAGCGCCTGGCCCGGGGCTGCGCGGCCGTGAGCGGGGGAGGCGGGCGGGCCTGCCTGCTGCAAGACGCCGGCTAGCGCGCCCCATCGCTCGCTCGCTCGCTGGCTTCCGAGGAGCTTTGCGGATCGGGGGAGGGAACCCCGCCTCGATTCTCCGGGAGAAACCCCCTCCCTCCCCCACTTCGCCGACACTACCC…	+
Cacul1	ACGTGCCTTCCTGGCCGCTCCCCCAGAGCCCTTTCCAAAGGCCAGAAGAAACTGCTGTAAAATGTCGTGAGGGACGTCAGCCCTTTGCGGCTGCCTCTCAGAACCAGACCCCGGGAGTGCCCACCTCAGTCAGCGGTTCCTCCGGCGGAGTCGTCTTGACGGAGGGCGAAAGCGCTCGGTGCGCCACTGGATTTTCCGCCGCACCCGCGAGGGCTCCGGGCGATGTGAACTCGAGGCGGCTTCTGCGCTCCCAGGCCCGGGGGCTGAGGTGGGCGGGCAGGTGCCTGGGAAGCCGCGGCCCGGCGGG	+
Calb2	ACCAGAGCCAAGCGGCACCGAGTGACAGCGCGCTGAGAGAGAGGCTTAAGATCTCCGGAGCGGCTCGCC	+
Caly	ACACTGCATCCCTGTCCTCCCGCGACTGCGTCCTGCAGCAACTGCCTGCTGGGACGAGGACCATCATCCACC	+
Camta1	GGCGGCGGGGTGGCTGGGCCGGCGGCGGCGGCGGTACGAGGCGCGCGCTCGGGGTCCCGGTCGCGAGGAGGAGGAGG	-
Capn10	GGAAGGAGCGAAGCACGCTGGGAAGTAGACAACGCCTGTGATCAGCGACGTATGCTGGGAACGGCGCTGCATGCTGGGATAGCATTGACAAAGCGATCTAAACCAAAGTGACTTTTCAGCTTCCTGTGGTCACTGAGACTTCGATTTCAAGTGGCTACAGCTGCGTTGTCCCGAGCACTAAAGCATACGGACATCAGGCTAGCACTGCCCAGTTAGAAACGCGGGGACCACGCCCTCGTGCGAGAGCAGAACCTACCAGTCCTGCACGGTTCTGCGCTGCAGCTCGTGCGTGATTAGGCAGCTCTGTCATATGACGCAAGCACGGCTCCTGGTTGGCTCCAGCCGGGTTACCTAGACAACGGAGCTTGCGGCGCTAGGCTGCTCTGCACCAGTAGGTCT…	+
Card19	AGGCCTGCGGGCGGCGGTCACCGGAGCCCTCGCGCCGGGCGGCGGACAGCCGAGGACGACGGGGCGGCGCCGTGTCCTCCGCC	+
Caskin1	CAGTTCGAGCCCGAAACCCCAGCCCGAGCCCGAGTCCGAGCCCGAGCCCGAACCCACGGAGGGCGCTGGGCGGCGGGCGGCGCAGGGAGCGCGGGCTGGAAAGGATGCGATCGCAGACGCGGAGCCGCTGCTGCGTCTGAGCCGCCGAGAGCACCAAGCGCCGCGTCGCTGCGGGCCCGGCGGCGCC	-
Casp8ap2	GGGCTGGCCGGCCGGGTAAGTTCCTGAGGGCCTGTCGCGGGGCTGCTGGGGAGAGGCAGCGGGGTGCCGCCTGGGATGGCTTACGCTCTGGGCGAAGGGTTGTGCCTGGCTGGGCCTCGAGGAGCCAGCTGCCGTCCTCGGGGAGCGCCCCTCGGAGCGTCTCGGGGGGCGCTGGGGCGAGCACCCGGAACATCGCCGGGTCTACAGCGCGCCCCTCCCCTCCCCCACCCGTGTCTCCCAAGTCCCTACTGCCGAGCTCTCGATGGCACCTATGAGAAGGATATAGGACC	-
Cavin3	CCTCCTTTTCCCACCGCGGAAGATGCCAACTCCCGCCCGGCTGAGTCACGGCCTGAACTAGGGGAGGAGGCGGGGAAAGGCAGCCCCAGCCCAGATCGCAGCCATCGGTCTCAGGGAGAGCAGGCCCGGTGGTCAGAGATC	+
Cbl	GGCCGCGCTCGCGCCCGCGCAGGGGCGCGCCTCAGGGCGGGCGCCTCCCTCTCACTCCCTGGGCTGCGAGCGCCGGCGGTGGTTGCCGGAGAGGCCCCTCCTTCTCGCCCGGCTCCATTCCCTCGCTCGCGGCCGAGCGGGCTCCCGACCCTCCGCTGGCC	-
Cblb	GTACAGACGTTCTGAAACAAAGCTTTGGACCACTTGATACCGGGTAGGCAGAAGAGGGACCACCGGAGAAGTGAACTCCGCGGACTAAGATTCCAG	-
Cby1	GGCGCCGGCCAATCGCGGTCGCGGCGGTTGACGCGGCCTGGGCAGATCCTTGCAGAAAGCTGCAGGCTAGCTCGGGATTCCGGCTTCGCAGACAGGAGACGGAAGTGCTGGTGTTTTCTCGCTGGGTCAGGAAGGAGAAGGAAGTGCTGGCGTTTCCTCACTGAGTTAGGG	+
Ccdc107	TGGAACGCGGGGTACCCGGCGTGCGATTCTGGTGGGCCAGGC	+
Ccdc39	GCCTGGCTGTTGCTAGGGCCGCGGAATACAGACGGTTAGGCTTGGCTGCGAGCTCCAGGGAACGGTTTTGGGTGGCTTGTCTGTGATTCCTTTGAGCCTCGTACGCC	-
Ccdc8	GATCTTAAAGGTTTTTTTATTTTTAAGAAAATTTTTTATTTAAAAAATATATTTATTTTATGTGCTTTGGTGTTTTGATGTATATCAGTGGGGGGGGGGTGTTAAATCCCCTAGAGGTGGGGTTACAGACATTTATGAGCATTATGTGGGTGCTGGGAATTGAACCCAGGTCCTCTGAAAGAGCAGCCTGTGCTTTTAACCATGGAGCCATTTCTCCAACTCCAAGAAAATATTTTACTTTAAAAACGTGTTTATCGGGCTGGGCATGGTGGCGCACGCCTTTAATCCCAGCACTTGGGAGGCAGAGGCAGGTGGATCTCTGAGTTCGAGGCCAGCCTGGTCTACAAAGTGAGTTCTAGGACAGCCAAGGCTACACAGAGAAACCCTGTCTCGAAAAAC…	-
Ccdc85b	AGTTCTCGGAAAGGAAGAAGAGCCTGGTAAGCCATCTGTTTAGCTTCTGTTGCGGAGTGGGAAGGAGTCAAAGGCAGACACCTGAATATCATTTCTCAAAAAGTGCTCGAGGGATTTTGGAACATGGAGTCCTGTAACGCCTTCAAGTCCCGCTGAGATGACCATAGAAGGAAAGGAGAGAGAAGGTCTCTACTGTTTGAGGGTCGTGACACCCAGGTCCGGAGTGGGCGAGAAAAGAGAGCTACAGGCTTAGGCTCCGCCCCTTCCTGGGAGACTTTCTGGATTGGCTGTTCTTGGGCAACATCACGAGGCCCCGCCCCGGCGCGCGCCCTGCCTCGTGCCCACCCCAGGGTAGCTGCTGCAGCCTACGCTGCCTCTTCCACTGCCTACGGTCCTCGG…	+
Ccdc92	CCTTTTTTTTTTTTTTTTTTCCCTTTCCCTTCATCCTTGCCTTTGCCTTTGCCCTGCCGCAGCCGCAGGGAGTGGCGCGTCGTCCCCTTTCCCCTCCGCAGAAAGAGCATCGATCCGCCCGGGTCCTCCCCTCCCATCACTAGCAGACCGCCGCCGTGTCGGCGCCGCACCGTCTCCTCAGACATCCTCCTGTGCGAGGACTAGTCGGGTAGCCAACGGCTCCCGGCGTGCACCGCGGCGAGCGCTCGGAGGGAGCGGACGGGATGCGACGACCGGGCGGCGTCTCTTGAGTCTCCGTGCCCCCCGCGGCAGGGCCGCCGCGCACCCGGCTCCCACCGTCCCTGCCCATGGGCCGCGGGCCACCGCGAGAAGCAGGCCGAGCGCCGCAGCCGCCTGAGG…	+
Ccnf	GGGGGTGGGGCCCGCGCCTGCGTGAGGCGCTCCGTGCACTTGCCCCAGGCGCGGGCGCGCTTGAGAGCGGTCTAAAGCGGCAGTGGAGGGAGCTCGGCG	-
Cct4	TCCGTAGCCACATCTCCGCGCGCAAGCTGCGCAGCCGGCGTGCGGCAGACAGCCCCTGACGTCACACCCGCGCCGGCTCTCCAGCAGGCCCCTTGCTCGGCTTCCGCCTTCTCTCCCGGCGTCGCTTTCTGGAAGGTTCGTGGAGGAGGCGGTCAGGGAGACCGTTACTCCACAGCAAGCCGGAATCCGTGTCCATCCGTCCTCCTGAACCCGCGCAGACGCCACCAAGGTCGCC	-
Cd164	ACGTGACCGGCGCGCGCTCCCGCGGGGCGGGCTTCTCGGGGGGCGGCGCCGCAGGGACGCAGTGCTAGACGGAGCCTGCTTTGCCGCAGCTTTTCTCCCGGACGCCTGGGCTGAAGACACA	+
Cdan1	GAGCGCCTGCACAGGG	-
Cdc26	AGAGCAGCCTGGGAGGTGTAGTTTGGGCTGCGCAGCAATGGAGTCATGGTGGGAGTTGAGGTTCTGGGGAACTGCAGAGGCCTGAAAAGAGATTTCGATAGTGACTTTAATCTCAGCATAGGAAGCATCTGATTAATGAATGATTTACCCACTGAGGACCCTTAGATCCTGTGGATACCTGAGAATTGATTCATCTGTTTGTAGCTGAGGCTTGGCACCTGCAGCTTTTCCTCTCCTGCCATTTCACCAGCCCCCAGCTCACGGGCTCTGGCTCCCCTGAAGTCCTGGGTGACTTCACT	+
Cdc27	AGG	-
Cdc34	CGCGGGCCGGGCCGGGCCGAAGCGAGCGCCGGGCGGGCAGCGGCGCCAGAGCGAGTGGAGCCTTCGGGGTCCCCGGGTGGCGGCGGCGGCGGCGGTGCAGAGGAGGAAGGCGGCGGCTCTCCCCCTGCCGGCGCGCGACCCGGTCCGTCTCGCGAGCTCGCGCCGGTCCCGCGGCCCGGCCCGGCCCCGGGCCCCTCCGTCGCCGCCGCCGCCACCGCC	+
Cdc7	TTGGCACTGGCGGACAGTCCGCCCTACGCACTCGCCCAGGGCGGCCCATTCATTCATTTATCCTTCTGTTGGCACCCTGCTGCCCTCGGTCGGCTCCAGTCGAGTGGAGTGTCACGCCCTGGCGAGCGACTTCCTCCCGGGCAAACCGCAGTCCTTCCCCGCAGCCTCCCGGGGATCCCTAGCCGGCTGCAGCCCGCTCCACCTGTCCCCCGCGGGAGTGCTCGCCGCAGGCCAGTGGCAGCGACGCCGCTCCGGCTGGGATTTGGACATATGCTGCTGCTCTCGCCTGTGCACATGACCCCGTAGCCCGCTCTTTGCATCCCAGTCGTGCGTAGTGGAAGCCTCTTTGGGGACTCAG	-
Cdh10	TGTGGTGAATAACACTTGGCAAGAGGGTGCTCATTTTTTAGGTCTGGTATGGTGAGGATTTTTAATTAGTGGAACTTTCATGAAAACATTATGTCATTGACAGAGCTGCATGTTCATTTTTAGTTACAGAGAGGAAGGGAAAGGAAGAGAGAGCCCGTGTTCTAGAGAGATGGGCACATGATAAGTTGCATGGGTAATCTGCTCCCTGGGCTGGTAAATGGGGCACATATGTATTCCGTGTGCAGAGCAAGAGGAAATACTGGTTTATTTGGCCAGAGAGGAGTGAATGGATTGAAAAAGTGAGCAGATGTGCACAGCCTGTGTATGTGGCCGAGGGGAACATCAATTGCAAAACATCCCAAGGGTAAAAAGCTCTTGGGAATATGTCCATAGCACTGA…	-
Cdh18	GGAGCCGGAGCCTGGGCTCTCCGAGGACCGTGAGCAGCAGTGCCCAGAGCTCTGAGAAAGTGCCCCCTGTGCTTCTCATAAATTAAGTTCCTTTCCAGCAGTTAGGGCAAGTCAGCCAAGGTGGAAAATGATGATCTGTGCTAACCTACAGTGACAACTTGGGATACAATGGCTGCCCCTGTGTTTCTACTCATGCATAGGATGTGAATATGGTCTGACCTTTCCCTGATGGGCAGCTAAATCATGGACAGATTAAATGACTTACTTTGGACTGTCCTTCCAAAAGATGCTTTGGCTTGTCTCTTGAATGCATACTGAGCCCTTGCAGGCCACGAAGACAAGAAGGACTGTGAACGGGAAGCGATCTTACA	+
Cdh24	GCTCCCTTGTTCTCGCCGGGGCCGCTCAGACCTGCAGCGGAGCCGCGGCGCCGGCTTGGATCGGCTTGGGGCTGTGCCCCCGGGAGCCAGCGACGGAGGCGGGCGGGGCGCTGTTCGCGGTCCCGGGCCCCTCGGTAGTGCCAGGTGTGGATCCATGGGGTAGCCTCAACGCGTCTTCCCCAGCCAGCTCATGGGCCACCTGGCCCTGCCCAGCCTCGGCACCTGGGGCCAGTGAACAAGAGCCCTGGCTGGATTACAAAC	+
Cdh6	GTGTGCCCACAAGAGCCAGCTCTCTGGAGCCGTAACCTTCCCATCCCGAGAGCTGCAGTTCCAGCCACAGCAGCAAGAAGCACAGAGCAGAAGACCGTGGTGGAGGCAGGAGCATCCTGGGCGAGTGGCAGGGTGTCCCCAGGAGCCGGAAGGCAAACCGAGGTACCCTCTGAAAGCCAAGCAAAGAACATTAAGGAAGGAAGGAGGAATGAGCCTGGATTTGGTGCAGTGAAAAGAGGCGTATTAAGAAAAGGGGAGCTCACACCCAGACTCGACTGCCTGCCTTGCCAGCATC	-
Cdip1	AGGGAATGCTGCGGGTGCGCCGAAAGACTACAAATTCCAGGGTCCTCTCGGTGCGGGGGCGGTGAGTGCTGCGAGTCCTCTGGTAGAGGGGCTCCTCGGAGCAGCGGGCCGGACCACTGCAGATCTCTGTCCCTCTGGCCTCAGGCTTCTGGATTTCGAGCCTCCTAGATCTGCCTCCGCTGAATTACTCTCACCTACTTCTGTTCTCTGCACCAGAAATCTGAGATCCAGGAGTATCAGCAGGCAAAG	+
Cdipt	GACCTGGGCCGAGACGACAAGGGGAGCCGCCAAG	+
Cdk10	TTACGCCTGCGCGCTGGAAGAGGGCGGCAGCGGCTTGGGC	+
Cdk17	GCGGCGGCTGCGGTCTACCCAGCGCCCGGCAGTCCGGCAGCCCGCGCCCCGCCGCCTCGCTCCGCCCCGGCTCGGTGGCCGGGAGTACTGGGCCGTCCGCGAGGCTCCGCGGCCCGGGAGCCATGTTGAGCGGGGGGCTCTGCCACGCGTGAGGCGGCCGGCGGCCCTCGCGGAGCGGAAGGCGCGAGGTTGGGGGGTGGGGGGAGGCCTGAGCCTGAGGCGCCTCGGCGCGTCCGCCACCACCGGACCTGCATCCGCTCGCTCGCTCTGCGCGCCCGCCGGTCCGGAGCCCGCGGTCCCCGCACTTGCTGAATTTTTCAAACCACATCCAACTGATAGG	-
Cdk19os	GGCGCTGCGCCGATTGGAAGTTCCACCACTACCGTCACCAGCACAGGGCCAAACCGAGAAACCGGGACGCGGGGGCCGCCGCCACTCAGTCCCTCCTCCACCGCCGCCGCTCCACTTCTCCAACAGCCGTCGCTCGGGCGCGCGCGCGCCGCCCGCCGCTCCGCGGTCCGCCTTCAGCAAGGGACTCCTCGGCGGCCGCGGCAGCCACCTCCTCCGCCTCCTCCTCCTCCGCGGCGGCGGCGGCGGCTCCCGCAGGCATCTACAGTCCCGCCTCCTCCCTTCATTTCCTTGTTTTGGAACCTGGTGGGCCGCGCCGCGGCTTTCTCGAACTCATTAAGGAACCAAGCGTCCCGCCCCAAGGTCGCGAGCCATTCTGGGAAATGTAGTTCAAGAGGGCTC…	-
Cdkn2aip	GAAGTGGGCGGTTCGTCGGCGCCTTGTTCTGTTGTTTGGGGTTTGGGCTCCTGGAGGGGCGTTCTCGGGAGGGCCGCCGGTGCAGGCCGCGCTGACACAGGGCCGCTTCGCCCCCGGGGCTCCGTGCGCTTGCGCTCTCCCCGTCCCGCAGGGTCCCCAAC	-
Celf1	TTTCCCTGAGCTCCGTTTCCACTTTGTGTTTTTTGTGGGGCCCAGGAAGCTAAAGCTGTGTATATTTGTGGATCAGACAAGTGCAGCAAGTTATTATCATTGGCTTCTGAAGGGGAGAGTGAGGTG	-
Cenpc1	GTCTTTAAAAAACGCCAATTAACGGCCGGCTAAGCTAGGCTTGTGCGCAGGCGTGGCTCGTTTGACTTTTATTCATTTATTTTTCTTGGTGGCTGCTGTTTATTTACGGCTGAGTGTTAAGTGCGGGTCGCGCAGCTCTGGGGACGCCTCCGTCCGCAATCTTACTCTAACCCTCCTGGAACCCTGGCCGGCTTGGGTTTCCCTCTCAGGCCTCCGTTTGACCTAGTGGGCCGGAACC	-
Cep192	ACTGCCGCGCCGCGGATCCGCCCCTTTAGCGGACGTTTTCCTGGCGCTCGTGGCTGGCGGATCTTGGGGGTCGTGGCCGGACTTTGTGTCGTGAAACATGAGGTCCCTTCTGACACAGTCGTTTGGAGGCCAGCTGTCTATAGGACAGTGCATTCGTTCGCACTTACCCTTTTGAAGACATGCTTCTGGTATTTTCATTTCGACCGAACCAACTTTTTCTTCAGATTTCAGCGTTGTGGGCGAACTTCACATGAG	-
Cers6	GAGAGCTCGGAGGAGCGCGGGAGCAGCGACACCGGAGTGGACAAAGCAAG	-
Cga	GCAGGCACTGAAAAATCCAGAGACATTGTTCCCCTCAGATCGACAATCACCTGCCCAGAACACATCCCTCAAAAAGTCCAGAGCTTGCAGAAGAGCT	+
Cgn	GAGTAACAGGTTGGTGGGCGGGGGAAAGGAGGGAGCTCAGAGCTCGGAGGGGCTGGGCTGCAGCAGCGCGTGTAGCTCGGCTGGTCGGAGCGCGATCCCCTGCGGGGTGTGTGAATCCGGGAGCACTGATCTGGACCGGGGAACCCTCCTACATGTGAGGAAGGCACAC	-
Chadl	GGTCTTTCCCTTGTGTGGGGCCTCCAGACAAGGCTGGCAGTTCCAGTCGGC	+
Chd2	AGAGCTGGGAAGGAGGCTCTAGATGGCGGCTGTGCCTTAGAGAGAGCGCGCTTTGCTCCCTGCTTCGGTTCACTTTACGCAACTTTCCCTAACTTTCGGGCAGCCTCAGGGGGCCCCCGCAGCCCCCTGCCTCTTCTAGTGACTTACTGGGGTCGATCCGAACCTTTTTTTGGGAGAAAAGCTGCTTTTAGGAGCTTTCTTTTCGTGCCTTGTTGGAAGAAGCTGCCGTATTGAGAGCCCAGGTCGTTGTTTTTTCCAGCTTAGAAGCCATGGCGCACCTCCATTTTTGTGCGCTCTCCTAATGAGGTTTTTTTTTCCCCTTCCGGACCTGTTTTAGTATTAATTATTGCTTTATTTTTTGACAAGTCAACATATTTGAGGATTATTTCATTTACTTTT…	-
Chd9	CTGTCTGGCGCCGGCGAGGGAGACAGATGGAACCAGAGTCCTAGGGTTCCGGGGACTGGAGGACAGCGCCGGCAGCTAAGGCCTGTGGGACACTTACACGGCACAGACACACACAGCCTGCTCTGTGGCACTCCTGACGATTGCAGAATCCGTGGGATCCAGAGTCTGAGACAGCGTCTGTCTCCTTTCCTACCTCTTCCTCTCAGGATTCTGATGCTTCATGACATGCCATCATGTAGAGCAATAATGAACACTGGCCTATTTTGGACTAGCCGACAACCCTCAGAAATGATACCGTAATAACCTACCGCAGGGAAGCTGAGCATACTCTATTTGGAGTGGACAACTCAAATTGTCACGGGAGTTTCAAA	-
Chic2	GGAGGGCGGGGCCGCGCCGGGTGGAAGCGGAGGAAGAGGCCGGCGTCCCGGGAGCGCGCGAGACCGTCCGCGTGAACGCGCCCGCCCGCCCACCCGCGCGCCCGCGCCCACGCCCGCGCCCGCCCGCGCTCCCGGGAAGTCTCGCGATGCGGTAGCCGGCTGCTCCTGCTGCGGGTGGCTCGGGCTGTTGCTGTGGTTGCCGGAGTTGCGGCGGCGACGGCGGCGGCGCTGGCGCGGGCGGCGGCGCTGGCGGGGGTGGCGGCCCCGGCGGATGTTGACATTGTGTTGTTGTTCCTGCCCACGGTAATGGCGGCGGTGGCGGCGGCAACGGCGGCGGCCGGGACCAGGTCTCCTCAGTAGCCGGAGCCCACACTGCCGAGCGCCAGCTCCGCGGCCTCC…	+
Chst2	GGCTAGGGCAGCGGAGTCTCGCGGCTCCCTCGAAGGCTTGGGGACCCCTAGCAGAAGAGAACCGGAGAGAAACCGAGGAGAGTGCTAGCCGGACAGTCCGCCGGTCGGGGATCTGGGGACGCTCCGAGGCGCACCCTCCGCTCCAGGTCCTTCTCGGAGCCGCTGCCATGGGAGAGCCAGCCCTGGGCGCCGGGGACCAGCAGCCTCTGCCGCCGCGCCCGCCTCGGATCGGCGGCCCCAGTCCCGGCGCCCGCAGCCGGCCTGCAGCGTCCCCCTCCTGGGCTGCAGGGCCGCCTCCGCCGCGCCGCCGGCCCCGGCTGTGCCTGTG	+
Churc1	AACTCTCGCGAGGTTTCGCCTTCCGGGTGTCGCTGGGGTCGTTCTCCGAAAACTGCGTGACG	+
Clasrp	TCAACCTCTCACTTCCGCTTCCGGTGTGGGTCGTGAGCGCGCGCGAGCGCAGCAGTGGGAGGCGGCGACTGGCCGGCAGAAGCCTCAGCACC	-
Clcn7	GATAGATCACGTGAGACCTGGGCGCGGGTCACGGGAATGCTGCCGGTCTGCCGGCTGTTCTTGTTGAGTTTGGTCCTCAGTGGGCC	-
Clp1	CAGGTCCCAAGATGCATCACGCGATCGCGTCTTCTACTACTGCGCAATTGCGGAACCGCCTTTGCTTTCCGGCTAGTATTTAGGTGAACGTTATTCGTGGTTTGCTGAGGTCCGAGGTTTGCTGAGGTCGGAGGTTTCCAGAGGTCCCAGGTTTCTGTGAAGCTGGTTTTGAGTCCGTGCCCGTATAGGCACGTCAGCTTTACTGGAAAG	-
Cluap1	CGGTCACAAAAGGTTATAATGTGCTCCATATATCAGTGAGGTAATGAGAGTTCCAACGGGACCAGAGCCAAAAGCGCTCTCTGAAAGACTATGACGTTGCGCAGCTCGCAAGGTGCTTGGCGCCACCTGTTGGTCTGTGTCCTGCGCTTGCGCTCACCACCCCTCTTCGCTTCCTGTCCTGTTTGGCCTGGTCCGCACGCTGTCCAAGGCCTCTGAGCGTTGCTATAGAGACCGGAGAGCGCTGGGCCTGCGAACTCTACAGAGACGGGCAGCGGCGCCCCAGTGGACTCTTGGGGACCAGAGCGCC	-
Cnksr2	GCAGGAGGCCCCTCGTCATTTCCGCCGGGCGGCTCGTCGTGCCGGGGGCTCCACTCCCGCGCGCCAGGCGAGCGAGCGGGCAAGTTGGCTGCGACCGTGCGCCGGCGCCTCTTCCTTTCCCCGCCGCGACCTCGGCGGCTCGAGCCATGCACTGAAGCCCCTCGGGACGCTCACCCCGGGCTGAGCCGCGGACGCCGCAGCTGCGGCTGCCGCCTGGGCTGGGACCTAGCCGACCCCGGCGTCTTACCCCGGCCAGCTGGCCGGCCGTCGCCGCTCCCACCGCAGCCACCTCCGACGCTCCAGCCTTGGGACCGAAACACAAAAGCCACCCTCTCCGCGCCGCCCACCGCGGGAGGCTGCGGCCGGCCACCGACCCCACCTGAGGGCGCAGCGGGCTGC…	-
Cnot2	GGTGGATACGTCGCCATCTTGGATCCGCGGGACAAGAAAATTCATGCGAGGGAGAACTGGTGGGCGGTCCTTCCTGTGACACGACCCTTGAGTGACAGTTCTATTTGATTGCCTCCAGTACTGTGAGGAAAGGACACGACTCT	-
Cnpy2	GGGGTCCTCGCTGCCTCGGAGGCGCTCCTAAAGCTGCCTGCTCGCGCGAGAGTTTGGAGGGGCGGGCTTAGGGTCAGTTTCGGTGGGGGGCTCGCACGGGACCCTCAGATCTCCGCTTAGGTGCCTAGTTAAGTGCGGGAAGCTGGGCCAGGCGGTCACTGGCCACCCTGAACCTGGCGGGAGCCGGAGCGCTCTGGAGAAGCCGGGACAGCCCCGTTTTTCCCAGCCAGCTGCTAGGGTTGGGACCCACAGAAAACAAAGTGAGAGTCCGGCTGCTTTCCAGAGCCTGGGCCACGGCGGCGGCCGTGGGAGCAGAGGTGGAGCGACCCTGTTACACTAAAG	+
Cntn1	ACTCTGAGGCCCCGGCTACTGCTGTCAAGTAGCTAGGGTGGGCTCCGCCTAAGCGAGGAGTGGCGCTGGGCTGGTGGGAGATGCGCTCCCAGCTGTTTGCAGCGGGAGCGGGAAAGCTGTAGGGCCAGGCAGCGAGGAGGCGACAGGAGTGGGGAACAGGTCTTTCATAGTACTCAACTGCCATAAAGCTTTCATTACTTTTGGAAACTGACCCATCTATTCAACAAAAG	-
Cntnap4	GAAGACCCAGTCAGTGCTGGGTGAAGGACTGAGGAGAACCTGTCTCCAGCGCTCTGAGAGCCACTCGAGATATTTTGGGGAGCTCAAAAATT	-
Cog2	TGTCGCTCGCTGCTGCCATACTGGCGGAAGCGGAAGTGGAGCTGGGACGCTGGGGGTGGGCTGGGCTGCCGCGTCCCCTGCGGTCTTGGCCTTGAGGGGCGGCGGCCGGCGTG	-
Cog8	TCTGAAGAGGAAGTGACGGTACCGTGCTTGAGAG	-
Commd3	GAGTCACGTGGTGTGCGTGTCGAAGGTCACGGCGCGCTCACA	+
Cox14	AGAAGCCGGAAGTTCAAGGCTGGCTCTCGCTTTAGTGGGCGAGTTTTCGCAGGGGGTGTCGGGTCCGGAGCGGGGCTGAGCACCAGTGGCTGAGGAGCTGCGCGTTGGTGACTGCCTCTTCCTGCCCTGCGGCGGCCGCGCGACTCTGCGAGTGGCAGACTGAGCAGGCATCGCTCTGACGCGGCCGAGTTGCAGCCTCCAGGGGAAGAC	+
Cox18	AGTGCTCTAGTTGGCCGCCCGCTCCGTGTAACC	+
Cplane1	GGCTTCGCAGCCTCTGCGGTCCTCGGTGGGAGGTGGCGGCCTTGGGACCTTCCCCAGGGGCTCGGTCCCCGTGCCCCCCGCCTCCCAGGGTCTCCGGGCTAGCTGTGGGGACTTCCGTTTTCCTCGCGGCCGCCCGCCGTCCCGCCCAGGTCCTTCTTTGGGTCGCAGGCGTCCCCTCCCCGCCGTGGCCCCTCACACCTCCACAGGGGACCTCCGGGCAGGACTCTGCGGCCACAGCCACGAGGAAACCTCTGAGGAGACCCCAGCGGACGGCAGAGCAGTGAGGGATGGACGCGGGTTCCTAGCATCCTCCGTAGCACAAACCCCGCCCGGGACGTCAGCGATTTTCTTGAAATTGTATGCTCCGATTTGTTTGAAATAAAGAATAAAATGCTTCAT…	-
Cpsf6	CGGCGGCGGCGGCGGCCGAGGCCGAGGGAAG	-
Cpsf7	GGAGAGCGGTTCGCGCGCTTCGGGCCTAGTCGGGACTCTCCGCGGCCGCCGCCATATTCCCGTGGCATCTTTCTTACTTTGTCGGTTCTCCGGGCTCGAGAGCGTATTTCCGGAGCC	-
Cptp	AGAGGCTGGACTTTGGGTTGCAGCTCCAGGTTTCTGCTCAACCGCAGGCTCCGAGCTTGAGGGGAAAGCATGGGGACGGGGACCCTTACCTGACGTGAACCAGGCGGCAGAGCCACGTCTCTGTACACCACCGGGGCGGACTGGCAAAGAATCGTCTCCCACAGCAGCCTAATTGTAGCTTTGATCAACCCTCCCCATCGCTGGCCTCTGCTGCACCCTTTGCCCTCCGCGGGAGTAGAGACCACCACTCCCCCACCATCGGAACCCATCTCAGATCTTCTGCCCAATCTCTTCCTGAGAAAATGAACCACAGAATGAGATAATCCACCATGACGACTACACGTTCTGTGTGAAACTGTTTCAGCTTGTGTTGGAAG	+
Crip1	CAGCAGGCCTTCACTTAGCCCAGGAGTCCTGTGGATACGTCTGA	+
Csdc2	AGCACATCCTGACGTCAGCAGGAGGGCGTGTGTGAGTGAGTGAGTGAGTGAGTGAGGGGCCCGAGGTGCCTCCTGCACACCACACACACACACACACACACACACACACACACACGCCACGGAGAGTGCATTATCCAGACGTGACCCCTGCGAGCCAGCTCCACAGTCCAGAGAGATCGGGTGCTGCCCACTACAGGAGACAGTGCCTGGACCCAGCTGCCACGGCGAGACGGAGTCCATAGCTGGCGAGGCCGGTGAGCAGGGCGAGGCCAGGCCCTGCCCGAAAGGACCCCAGAGTCCTTCACCGGCCCCCGAGCTCCAGAGCCCATCAGGCTCTCCTGCTGGCTCCACC	+
Csmd2	CTCTCCCTCGGGCTGCTGGCCGCGCT	-
Csnk1g1	AGTACTTCCGGCTTGGCTCGGCCGCCCCTCAACTGGTCTTCCCCCTCCCCTCCGCCTCCTCCGCTCCCTCCGCTCCCTCCCGCTCCTGGGAAAGCAAAGCTGCGGCTTAAGGGGTGGTTGAGAGAAGCAGTAGGCGCCTCGGGGAGGGGACCGCGCCCGCCCCCTTGGAACACTGGAGCACCGCTGATTTAGGTTACAAAATGTCCTTCTATGCATGAGATCTACGGACTATATGTTCTTCAAGAACTGATCAGTGGTTTTCACCTTCTGGAAGAACACTAGAAGCATAAATATGGTGCCAAAACTCCTCATTCTCTGACTGTGGTGATTTGGACATACTTCTGTGTGGAGGAGAAGTATACACGCTGAGGTCACTCATTGTTCAGAGACTGTCGTGTA…	-
Cspg5	GCGGCCGGGCAAGCCGAGGGCGCAGCCAAGCCGCGCGCACCGCGCACAGCGGCAGGGGCTCCGCGCA	+
Cspp1	AGACTCAGATGCCACCATATTGTGTGTAGGAGGAAACTTGAGTTTGGGGAATTATGTTTATGTGAGTGTAGGTGCTTCAAACGAAATAAATTGTTTGGAATACTAAATATCTCTAGAGAAACAGAGGTAATCTACAAA	+
Ctbp2	GAAAGGCTTCCTCCCTGCCTTTGCTGTAGTCATTTGCTCTGCCA	-
Ctif	CGACTGGGTCGGTCCGCTGAGGTGCCGGATCCCCCTCACGGCTGGGACGCGCCGAACTCCCAGCAGGAGTCCGCTCTTTGCAGCCTGGTCCCTCCCTTCCCCTTCCCTGCCCCCTTCCCCCACCCCGACGCGGGCTCCGCGCGGCAGCCAGAGGAACCCCGAGCCGGCCCCGGTCCCTGAGCCCGAGGA	-
Cul1	GAGGGCCGGCAGGCGGGCAGGGGAGGAGGAGGAGGAGCGGGCGCCGTGTCGCACGCAGCTCCAGGCGGGGCAGCCCGGGCGCTGAGGGACGCGGCCAGACCTCGGCGGGCCCCGCGAGCACTACACGCCGTCGCCCGAGCGTCGGGGGGCGCCCGGAGATGCGGGTTTGCCTGCAATGAGACTTTACTCTCTACACTTAAAGAACATTCTTTCTGAGCTGCTGTGAATAAATTTGGAATGATTTTGTCTATTTTCAACTAATGGAGAACTAGCTGTAACTTGAACAAGGATTACTGTACTGGACAACTTCAGAACATTGCTCACA	-
Cul2	GGCCGGGGAGGCGGCCTCGGCGCACAGTAATGGCAGCGCTGTGAGCCGGGGAACGCGAGCTGACAGCCGCCGCCGCCGCCCACCCTCCGAGCCCGGGGCTTCGTCCTTCACGCCTGCGGGTTGCCTCCCTCCCCGGGCCCCTGCCCTCGCCCTGCTTCTGCAGAAGGTTTCAACACTAAACTTGCACA	-
Cwf19l1	ATATTTCTGCGCCCCGGCGTTCCAACCTTGAGCGCGCGTTCGTGTTTCTAGCCTTTGGTGGCCGTCCCAGCCCTGGTTGTCATTCCCG	-
Cxcr4	GCCTGGTGCAGCAGGTAGCAGTGAAACCTCTGAGGCGTTTGGTGCTCCGGTAACCACCACGGCTGTAGAGCGAGTGTTGCC	-
Cybrd1	GGGGTGGGACCGTCTGGAGCTTGGGCCCGCGGCACCCCCGGGAGGCCCCACAGCCTGTTACCCTAAGAAAGCCCCTCCCCACGGGCGGAGACGGCGCCGAGAAGTCGCCGCCCCGGCCCCACCGCCGGGCCAGTACCCCGAGGCCACGGCCGCAACACCAAGTTCTCCAGCAGGCTGTCGTGGAGCATGGGGTGCTG	+
D6Wsu163e	GACTTATTTGGGCAGTTCTGCGTTGACAGCTCCAAGTGTGCTTTGGTGTCTGATGAGAGAGAAACCCTGCTGAAGAAT	-
Daam2	GGCGGCGCGAGGCCGGCCGGGAGGGAACAGCCTGCTTTCTCCGGAGTCCTGAGCAGCCAAGGACTGAGCTGAGCAAGCGGAGCGCGGTGCCTGCGGGAAGCCGGGACAGCAGCAGCCTCACCGTGCCATGCGGGCCTCAGGATTGTGCCAATGAGGACCTAAGGTGCCTGCCCGCCAACCATCCCAGCCTGCAGTGACC	-
Dap3	GACTCCCTCTCGGCCCTCACGCGTACCTTCCTTGGCGCGAGCCCGAGCCTCCTCCCTCCTCCTCCTCCTCCTCCTCCTTCTCCTCCTCGGCTCGCCTCCCTCTCTTCCCCGCCCCCACGGCTACCAACGGCAGCCACGGCTGCCGCCGCCTTCGCCCCCACCCCTCGAACGTGCGCCTCCCACAATCCCCCCCGCGGGACGTTCCATTGCGCGCCCCTGCTGGGGCCGGGGAGAAGCGGGCACGCCCGCGCAGACGAGGCTGGCCACGGTGACCGGAATGTTTTGAAGAGCGAGCGAAGGTACCTAGGCGCGGACCTCCTGGGACGGGCCACCGCGACGCCGAGGCTTGCTGCCCGCTTCCGGCCGCGGGGCGGGTGGCGCGGTGCCCCTCCGCTGGGC…	-
Dcaf12l1	AGTCTTTATCTCCAACGGACTCGTCGCTCAAGGCCCAGAAGTCCACACTCCTGAGCTGGTTGGCAGCAGAGTCTCCACTCTCTCTCTAGCCGCACCTTCGGCCTCAGCGCCGATCCTCCCGAGCTCGCTCGGCTCTTTCCGCCCGACCTCGCGTTGTTCGCCGGGTCACGCCGCCACCACCTCCTTTGCCGCCAAGGCTCTCCGGACTCGGTAGGCTCCCCGCTGATCGGTTGATCGCTCTCTCACTAGCTCCTTAGCCTCCAGCTCCCGGTGATATC	-
Dcaf5	GAGGGACGCGACCGTGAGGAAGCCGCGAACGCCGCCGACCGACCGTCTGCACACCTCGCTCCGTCTGCCATGGCTGGTTAAAGAAGCCTCCGGCTCGCTGCGCGCGGGGAGGGACGGGACGGGAGGGGAGCGGCGGCCCGGCGTGCGGCCGAGGGAGGGGCGGCGGCGCGAGCTGCAGCGGCGGTGGCGGCGGCGGTTCCAGC	-
Ddt	CTCCCCGCGCTCCTTTTCTGGAACCTCTACTGGCTCCCACAGCTCACCCGGTGCAGTTACCGTTTGGCGATCCCACTCTTCTCCCGCTAAC	+
Ddx31	GGAGAAGGTGGGCGCTTCAGAGAGTCCCTTTCCTAGACACTGGGTGCTAGGTCCGACTAAGAGCCCACGGGAGAGTGAGCCTCCGTGGGTGACTGAAAAGCTGAGAAGACCAGCGTGGTGGCTAAAGGAGACCCTGCTGGGTGGGCGGCGCTCGGCCTCTTCCGGTTTCGGAGGCGTGTGAGGCCTCTTGTCTCCCGCCGGTGCGTGCCGTCCCGGCTCCCGGACCCGGAAGGGGCGGCGGCGGACCGGCGATAGTTGCGAAGATCCTCCCTCTCCACGTGCTACCTGGGCTCCCTGCTGGTTCCGCGGCTCCGCACTTGGGCTTTGGCTACTGTCTGCAGCACTTTGCCTGACCGGCCTTCCAGGACGTGCTTCGGACGCACTCAGGTCCAG	-
Ddx3y	GTACGTTTGGGCGTATCCAAAACTGTGTACGTAAGCTCTTGCGTTCACCGTGAGGAAACAGGTCTACGGTGGCTGTTCCGTGAGAAGTTCTCAATTTTTTTCAGCA	-
Ddx55	AGTTCATTCTGTCGATGCTTCTGCAGCGTTGCGGGCGACTGAAACCCGCAGAGAACCGGGGACGCGCC	-
Ddx6	TTTTGGGAGCTTCGAGTCAACAATAAAGGACCGAGGGTGCGGAGCGGGAGTGGCCTCGGTGGTAGGACTCGGGCCCGAGCCGCGGGGCGTGGGATTGAAGTGAGTGAATTCAGATATAATTCAAGCTTGTTAGAGGGCTTTAAAAAAAAAAGTTGATTCGGTGCATGAAAGCAAGTTAACTACTGCTGCTCACCGTTGAGAGACTTACAGGTGCTTGCCTGAACTGCAATAAAGGACTCATATTATTGAGCAGGACTTATTTATCTCTTCATTTTGGAGAGCCTCATAAACTGTTATTACAGTTTCTCTACTGACTTTGAAAAGTTTGAAGTTTGGAAGAGACACCTGTGCAGCTAACAAAGC	-
Dennd4a	ATGGCGCCGGCCGCGGCGGGTTCGGCGGCTGGTGCTGAGGAAGGAGGCGGAGGCTTTGGCGACCGCGCGGGGAGGGGGAGTCCCGTCTGACTGAGACGGCTGGGCGGAGCGCCGGGCCGGGAGATGAGCTAAGCTGGCTGCAAGCGCCGCGACATTCAGCCCCCTCGTGTCCCGCCCGCCGCGCATGAGGGGATCAGACTCTGCATCTCAGGCTCTTCCCGGTGCTCGCGCGGGGGCCGGCGGGGAGAATTTCTCAGATCCTGAGGCCTCACACACTAGGAGCTGCTTTTTTCCAACTGAAACGTCAGTAATGTAGGCAGTCTGGGTAGCACATGCTTGCCTACTTTGACCTAATGGAGTGAGATAAGAAATCAAAAGCATCTGGATTGGCCAGAGGTT…	-
Dennd5a	ACGCGGTGGCGGCGGGTGGGGGGCCGCGGTGGGGCGGGCGGCCGCTCTCCGCCCTTCCTCAGGCTTGCTCAGGCCGCGGTGCAGAGGACAGCGTCCAGGATGCGGCGCGGGGTGGCCCGGCGCCCCCCTGCCCCGGCACGGCAGCGGCGGCCGCTAGGACCCGGCGAGGCCCGGGGGCGGCGGCCGGAGCCTCGGTAGCGGCGGCGGAGGGAGCGGCGGCTGAGGGCGGGCGGGCGGCCGGGGGCGGGGGCTCGGCTCCGCGCGGCTTGCCCCGCTCGGCCCGGAGCC	+
Deup1	GCCAACTGCGCTGGGCGGGCGGGCACTGCGGGCGGGACCCGCAGCCCAGGCCAGGGCAGACCTCTCCAGACAGCAGTACAGATTAAATATCAAGAAGTACCAAGCCAGATGTAGACATTTCTTGGC	+
Dgkh	GCGGATTCTGCGGCCGTGGGAGGCGGCGGCGGCTTGAGGAGCCGAGCGCTCGCCGCCGCGCCGTGGAGCGGGACTCAGGCGGCTGCGGAGGCGGTGGCGGAGGAAGGGACCGGCGCGGGGGCGGGCGAGCGCGGCGGAAGCCAGAGAACGCGGGAGGGCCCGTGGCTGGCCCCGGGCAGGAGCCAGGGCGGCAGCGACAGCGATCCCAGCGAGGGAGGCGCAGGCAGCGGCGGCGGCAGCGACAGCGATCCCAGCGAGGGAGGCGCAGGCAGCGGCGGCGGCAGCGGCGGCGGCAGCGGCAGCGGCAGCGGGGGCCGGTGTCCGTGCGCCCCGGCGGCCAGCGGGCGCGGGCCGGCGCG	-
Dgki	AATGCCCCGGTGCGGTGCAGCCGCGG	-
Dhps	GCACTTCCTGGGCTCCGGCCGACCTCGCTGAGGGATTTTGCGGGTCTCAGGGCGCCGAGGCTGCTGAGACCTGAGAGCGGCCGCGAGCAC	+
Dhrs13	GTGCGCGCACACCCCTGCCCAGCCTGCCGCCGCCCTCGCGAGGCCGAGGCGGGAGCGACGAGGCCCGGGCGGGAATCGGGAGCACTGCCGGC	+
Dhx29	GAGGAGTCAAAAGTGAGCGAGCCTTGAGCCCCGCGTGACTTTTCTCCTTTCTAGTCTGGGTCCTGCCCCTTTTCTCTTCCAACCACTGCGAGTCCGGCAGTTCAATGACTAAAAACTTAGCGACCAGTGGCGCACGACAGCAGCCATGCCGCTCGCTCCCGGGAGCCGAGAGGCGGAGTCTGAGGACACGGGCCAATTGAGCCGGAGCCCCAGCCGCGGAGCCCGGATGGAGGAGGCTGGGTGGAGGCGTGGGAGCCGGCAAACGTGAAGAGCTCTCGGGCTTCTGCTGTGCCGCAGCGGGGATCTGGATCTGGAAGACTACTCTCCTGCAGCTGAAAC	-
Dhx34	GGGGCGGGGCGTGTGTGCGGGGTGTCTGCGTGGCTTTGGTCCCTGGTGCAGGATTTGTGTGGGGCTATAGTTCCGAGCGAGCAGGGGAGTCAAGAGAACCCCAATTTTAATGAAGGAATGTGCCAGGACCCAGAGAGCTCTGGCGGTGCGCGATTCTTAGAAGCTGGAGGACCAAGAGGCCCGGAACTGAAACCACAGAGGGAACAAGTTTCTGAGAAAGGGAGAGAAAAGGGGACCAGGGTGATGGGGTGCCTGCAAGAGAGGCTCACAAGGGCGCCAGGAAGAGATTGGCAAGAAAGCCTGGATGGTGGGACGCCATTCAGTGTTGTGAAGCCCGACAGACCCCAGATGAAGTCTGTTGCCTATTGTCGTTGTTTCTGTCTTCCTTACAAGACTCCC…	-
Diaph2	GTGGTTTGCGTCGGGGTTGCCTGGGCTTGGGGAGACCCGGTGGCCTGGGAGCGGCGCTTGGCGGGCAACCCTCTCTGTCCGTGGACGCGGGACATTCTTAGCGCTCCGAGGGGTGTTTGCCCTTGAGGAGACTTGGGGTTTCTGGGCGGCAGGTGACAGGGCCAGAGAAAG	-
Dleu7	CTGCTAGCCGGCT	+
Dlg1	GGGGGTGCGGCCGCCGAAGGGGGAGCTCCTCCCCCGTCCCCTCACCCCCTCAGCTGAGCTCGGGGCGGGGCGGGGTACGTGGAGCGGGGCCGGGCGGGGAAGCTGCTCCGAGTCCGGCCGGAGCGCACCCGGGGCGCCCGCGTACGCCGCTCGCGGGAACTTTGCGGCGGAGCCGCAGGTGTGGAGGCCGCGGAGGGGGGTGCATGAGCGGCGCGGAGAGCGGCGGCTGTCCGGTCCGGCCCCTGCTGGAGTCGCCGCCGGGAGGAGACGAACGAGGAACCAGGTGTGTGCCGCCTTCCTGATTCTGGAGAAAA	-
Dlg4	TTCTCAGTATGGTCAGGCCTGGGGAGAAAAAGAGCTTAACTCTGGGTTGCTGGGACTGCCTTAGATAAAATCCTCTTTCCCACTCACAGAAAAGCAGCTAAATTATGCCTGGCATTTGGGAAGGTACACTATGCGGAGCAAAGTGTTACCTGGTGACCTGGGGAAGAATGGAATCTAGACCGATTGTCCACTTTACTAGCTACAACTGCGTAGGCTGAAGGCAGCTCAACTTCAATCTTGGCGGATTAGGGAGATTAAATCGAGAGAAGAGAG	+
Dlgap3	GTTAACAAAGGGACAGAATGGGCCCAGGGTTCTTCTTCCTTCCAGTCCAGAGCTCAGTATGGGAGTGGGCTGGGGGTGGTGATACAGGGAATCCAAGCTCTCAGCTTTCCAAGTCTTCTGCCTCCGTGCCCTTTGAGCTCAGGTAGCCCCTGCCCCCCTCCCCCTGCTCTCTGTTCTTTCTCATCCTCTCCTCTTCCTGTGTGTAAATATTAAAAAGCTGAGCCTGCAGGGCTGATGTAGACATGGGGAGAGAATGAAATTAAAAAGGATTCCCTCGCCCCCATCCCAACACCCCCGCCCTGCAGTCCCCCGCTCCTGTTTCTTCCCCTCTCTTTTCCCCTCACTCAGTAGTTCCACATGCCTCTCCTCCCCCCAGTCCAGATGGGAGCTGGCTCCTTC…	+
Dll1	AGATCCTCCGGCGTGCACCCGCGGTTACCCTGTCTGACCAGGGCAGGTCACGGGAGAGCACCGGTGCGGCACGGAGCCTCCCACGCTTCGGCCTCCGGTCCTCGGTGTGTGTTCTCGCATGGCATTGGCTGAATTCTTGAGGAAGACGCGAGGCTTGGCGATAGTGCAAGAGATACCGGTCTAGAACACTCTGGGAGCGGCAGCGGCTGCCGAGTGACGCCGGGCCGGGAAACCAGGGCGCGCGCCGCAGTCCTTGCCACCACCGTTCCCACCGCGCCCCTCGGGGCCCCGGATTATCGCCTCACCGGTGGGATTTCCAGACCGCCGCTTCCTAATAGGCCTGCGAAGGAAGCCACTGCAAGCTCTCTTGGGAATTAAGCTGAACATCTGGGCTCTCTT…	-
Dlst	ACTTCCGGTTGCTGCCGGGCCCTGTATCCGGTGTCCGCCCGCCCTCCATCCCGCTGCCTCCGCG	-
Dnaaf5	TTGGAGACAGGCAACGCGCTCAAG	-
Dnaja4	GAGTGCGGCGGTGCCGGGAGCGCAACTGGGTCCCGGGCTCACGCTCGGGACGGAGCCCCGGGAAGCGGCCGCGACCGAGACGGTGACGCGCAGGCCGGCGTCGGGGGCACGGGCCGGGGGCGTCGGGGGCGCGCTGACCCGCTTCGTCCGCCCCACCCCGCAGAGACAAG	+
Dnajb5	CTGAGCTGAGTGACGGATAGACCGGGCAATGGGAAGCGCGGAGGCGGAGCCGTGGGGGCGGGCTCCCGGTCCCGCTGTCTGCGGCCGGCGGGCAGGCGACTCCTGTCCCGAGTGGAGGCGGCGGAGCCGGAGCCGGGGGAGGGGGCAGCGGCTGATAGAAGGACCGCGGCGGCGCCCGCAGCTCCTCACCGCAGCACCCCCACTGCAGGCTCGAGGAGCTTTCCGGAGCTTCCCACACTTCTGGGGAGAAGACTTCTTAGCCAGCTTG	-
Dnajc4	CGCCCCCTAATGCTTTGGGTGAGAAGGGGTGTCCCAAGTGCCTAGCGGGTGGTCCAGACTTGGAGGGTGATGCTGGAAGGCCTAGAGCACCCCTTGTCTGGTTCTTAGTAAAGAGGCCTTCCTCGAATTTGCCTTTGTGGGAAACTGAGGCAGGTTCCTTCTTTCTGCCACGATCCCCGAAGTCCGGCCCGATTGAGACCCA	+
Dnttip2	CGCTGGCTGCCGGGAATCCGGAGTCGGAAAG	-
Dph2	GAACCCGGAAGTAATCTCCGTAGGTCCATGTGTAGTGGAGAGCCGGGAATTTGGAAGCGTACGGTTTGGATCCTAGGACCCGAGGACAGGTTGGTCCGGATCCACAAACAGAGCTGCTGTGACCTCGAGGACTTTTGAGGGTGCAGCTGCATCTCACCCCACCCAAGCTGCGCCCA	-
Dpm2	GCCTAAACCAGGAACCGGATGTATTTTGTTGCTCCGGCGGAACGCTGGAGAG	+
Dtd2	AGTGCGGACCCGCGCC	+
Dus3l	CTTTCTGTAGGCTCCAGAGGACACGAGCGACCCGGAAGACTTTCCTGCCACACTCCAGAGCTGGTGTGAGGGGCATCG	-
Dusp1	CGCCCCCGAGAGGCTACATAAAACCGCGCTCCGTCGGACGAGCGCGCAGTGAAGGACTGGCGGGAGGAAAGCGCGGTGAAGCCAGATTAGGAGCAGCGAGCACTTGGGGACTTAGGGCCACAGGACACCGCACAAGATCGACCGACTTTTTCTGGAGAACCGCAGAACGGGCACGCTGGGGTCGCTGGGGCTGGCC	-
Dusp18	GCGTGCAGGCGGTGGGTGTAGCAATGGTCCTTCTGGCTACTTGGCGCATTTCTGTGAAGACAGGCAGCCCACCCAGCTTTTCCCAAACGCCTGGGAACTGCGTAGTCCTTCGAGGTACAGAATCAGTCGCGGGGTCCCCCTAAGCCCCGAACTGCCCATTGTTCCGCGAGGAGAAGCCGTTGCTACCAAGGTCCGGAATCATGAAGGGCCCTCTCTTTCTTGGAGAGGGTCGTCCGCGGCTCTGCCCTGAAAGATTTCGGGGGCACTGAGGGAAGGAGGTTTCAGTGGGCACAGCCTAGCAGAAAGATGCAAGCTTAATACGGCACGGACTGTCGACTTCCACTTTG	+
Dusp6	ATCCATTGAGGAGCTGCCTCGCACAGGGGGTGTGCTCTCGCGGAGTCCTAGGGACTGTGAGCAAACCCAGTCTTGAATAATCCGGCGAGAAACACCGGGTTGGATCCGAGGTGCAGCCTCAGAGGGAAGGATTAAGAGCCGCTAGACTTTTTTTCTTTTCCCTTTTTCTCCTCTCAGTGGCACGGAGTCCGAATTAATTGGATTTCATTCACTGGGTAGGAACAAAACTGGGCACCTTCATTCAGAGAGAGAGATTCATTGACTCGGAGAGTGATCTGGTGCAGAGGGACCACCGACTTGACTTCTGTGTCGCTTTCCCTAACCGCTAGCCTCGGCTTGGGAAAGGCGAGGCGGAATCAAACCCCGCTCCGAGAGCGGGAGCTTCGCGCAGCGTGCTCG…	-
Dvl2	CTAGTGGCCCTCGACTGTGCGGTCTAGGTTTTGAGTCTCGCCACACAGCTCTTCCCGATCAGCCCGCTGGTCCCCGCCATCCTCCTTGGGCACGTCTTCCGCACTGGCCCTGCGCTGTTGGCGCTAGCGCGTCAGTTTGCGGGTGTGCGCAGGCGCGGCGGGGGCGCTTAGTCCTGTTGGGTGGGCGGCTGAGCCCGGGAGCGCGCGAGCGAGACC	-
Dynlrb2	AGACTTGAGCCAGGAGCTGTCCCACAGGCGCG	+
E4f1	ATCTTCCTGTGGCGCGTTGCGAC	-
Ebp	TGCCTACTGGTCCGTAGGTAATAATTAAAATGACAGTTTGAGATGATCAATATTCTGACTAAATGCTGACGAGGTCTGTTTGCCAACTTGTTTACCGTCATGCCTTCTGTTTGGCTTTTAAGAACTGGCACTGTTGAGAGTCTACACCAACTGCTCAGCAGGAGTGAGGGTTTGAAGGTGACCGATGCTGTTAGGACTGGAGAGTTCTGAGCTCTGGTGGGCGCTAGGTTTGTTTGTACTGAATGTAATCCACCTGTCGTATTCTCTGCATTTGGGCTAAGAATGGGTCCGGGAACTGATTGGTTGCCTAGAAAACTTAGAAGACCACGCAACTCCGGTCACTAGCAAATGTTGAGGGTTTCAAATTTCAGCCTCATCTTGTGCGATTGATAAGAGGGC…	+
Ecpas	GATTCGAGCCCCGCTCTACTTTTCCGAGTCCGCGTCTCTTCCTCCGTCCGGGCGCGTGTTCCTCCAGCTCCGACCAGGCGGACGTGACAGCCGCAGACCTTTAACGCCACAGCCCGGGGCGGGGAAGCTCTCCGCGGCAGCCAGGACAGCCCGGCTCCGCTCGGCCGCACGCAGGCTCCTCCGGAGCGGCCGCGCGTCTCCTCGGGCCCGGCCCGTCCTCCACCTCGCTGGGTCGCCGCAGCATCCCGGGCT	-
Ect2	TTAGAGAGAGCGACTGGATTTTTTTGAATCGGAGGCGGCAGCCTCTCTCGAGCCATGGCGGCGCCTGTGAGGGGGAGACTTAGTGTTTGAGAAGGATAAGCGAGGACTGCGCCGTCGTGGTTCCTTTTTAAAATCTCTGAGCGTGCCTTCATCAAGTAGTGCAAACA	-
Edrf1	GTGTCCGCCCTAATGGTGTGACAGGCAACGGCGTGCGGCAGCTCCTGCCCGGACCGCGAAGGAGGAGCCAGAGCCGGAGGACGGGCTGGACCTTTGGGTGAATCTCGCGAGATTTCATCGCGCTACCTCGAGCTCTTCCTGGCAGCCGCCGGAAGTGCGAGCCGCTGAGTGTCCGAGTCGCTCGCTCTGAGGTTCTCCTGCGACTCTGGGCCCGCGTTCCTGTCGCCGCCTCCAGGGCTCGCGCGTCTGGTCGCCTCCCCAGGGTCGGAA	-
Eea1	TGCTCGTGAGCCTCTCGCCGCCTGTGGGGAAGTCGGGGCCGCCAAAGCCGCGTCCACCGCCGCCTCTTCCCCGCCCTCCTCCCTCCCGGCTCGGCTGCCGGCCCCTCGCGCCCTCCAGTCGTGAGTAACCCGCATAAGGGCGCGGAGAGTCCCCGCGGCGGCGGCGGCGGTGACGGCGGCGGCGGCGGCCGGCCAAACC	-
Eef1a2	TTCTCGCTCACTGGTTCTCTCCCTCGCTCCGGTGCATCATTGCAGCTGCGTCCTCTCGGATCCTCATTACGCCGGCCCGCGTCCGTGGGTGCGCGGCCCCTGCGTCCACGCATCTTTCGCATCCCATCTGCCAGCCGCTCGGCGCCCGCCTCCCCCCTCCGGTACCGCATTGCCGTACTGCAGGGGCGCAGTGCATTGCGCCGGCACCGTCAATAGGTGGACCCCCTCCTGGAGAGATAAAACCGCCGGCGCCGGCGCCACCAGTCCTTCTGACTGAGTCCTCGGCTCTGGAGTTCCTGCCCAGCATATACCCTCAACCCCAAACCAGAGCCCCCACAGTGCCAGCCCCTCCCTCACCCAGGCAGA	-
Eef1akmt1	ACTGTGACGACTGCGC	+
Eef1d	GTTTTCCGGGAGCTGCGCGGGCGCCCTCCCTCTCCTTTGCAGTCCTGAGCTCGCAGTTCCAGGTTTTGGTTGCTGCGTCCTTGGCTGGCGTGAGGCCAAAGCAAAA	-
Eef2	GTTGACGTCAGCGGTCTCTTCCGCCGCAGCCGCCGCCATCGTCGGCGCGCTTCCCTGTTCACCTCTGACTCTGAGAATCCGTCGCCATCCGCCACC	-
Eef2k	AGTCCCGCCCCAGCCCTGGTCCCAGCCTCCAGCCTCCAGCTCCAACCCCAGCGGCAGCAGCCCCAACTCCAGCCCGTGCTCGGCTCCAGCGCTCCGACGTCTTCAGGCGCCCCACTGCGGCTGCGGGCCTGGCTCTCTGTCGCCTGCGCTTTGTACCGGGGATTCTCCTCCCTCCCTGCACCCTGGAGCGCCCGGCCGCCAGCCTTTGCCAGCTCCTTGGGATCCTTGCGGCCGTGGGCAGCAGCTGTCGCGCCTGCCACACTGTGGGAGGACCATCCTTGCTGCACGTGCGCAGTAACTCTGGCTGCACAGCGGAGCCCCCGGATAACACGGTCGCCCCCGCAAC	-
Egfr	GTCCCGACCCGAGCTAACTAGACGTCTGGGCAGCCCCAGCGCAACGCGCAGCAGCCTCCCTCCTCTTCTTCCCGCACTGTGCGCTCCTCCTGGGCTAGGGCGTCTGGATCGAGTCCCGGAGGCTACCGCCTCCCAGACAGACGACAGGTCACCTGGACGCGAGCCTGTGTCCGGGTCTCGTCGTTGCCGGCGCAGTCACTGGGCACAACCGTGGGACTCCGTCTGTCTCGGATTAATCCCGGAGAGCCAGAGCCAACCTCTCCCGGTCAGAG	-
Egln1	GTACGTGCAGCGCGCGCGGAGCGAGTGGCGCCCGCAGGCCCGCGCCCTGCCCGCCCGCCCCGACGCAGCCGGCTGGGCCCGCCCGCCCAGGGCGCTGTGCGCCGCGCAGGCCGCGCTCTCTCCGGCGCGATGCGGCGCTAGGCGGCCCCGGGCAAGGCAGGCGAGGCCAGGGCGCGCGCGGCCTCCCGCAGCGGGCGGCGGCCCCGGGCGGGCGCCCCGACGGCCCCGCCGCCGCCCCGCTCCCGGCCCGCGGCCCGCCCTGCCGCGGCC	+
Ei24	AGCGACCGGCAGGCTGCCCGCCCGACTTCCCAGCTGCCCCGTGCGGCCCGGGCATGCCCAGTGTGGGCGCAGCCCCGGCTCTCCGAGCGCCCGGGCGGAGCGGGCAGCCGGGCGCGGAGCAGGCGAACCGAGCCTCGGTGGGCGAGCGCCCTGGCTGGAGCCGCGGCGGTAGGGTGGCGGGGCCCTCCATGATGA	+
Eif1	GGCGTCCGGGAGCTTGACTCCATGGGTGGGGCCGAGACGTGAGGGCAGCGCGCTGGCGTCACAGGGGCGGCTATATAAGTGAATACAGGCGCCGCCCCTCCGCCCCAGTCACTGAGCCGCCGCCGAGGACTCAGCTGCCTCCCCCTCGAGCCCCCTCGCTTCCCGACGCTCCGTCCCCCCCGCCCGCCTTCTCCCGCAGCCGCCTTCCGCAGGCCGTTTCCACCGAGGAAAAGGAATCGTATCGT	+
Eif3l	TGGGCGGGACTTCCGGTCCGGCCAAGCAGGCGCGGAGTTCTTCTTCCGCTCTCTCCCACGGGCTTCTGGAGCGCCGTAGCC	-
Eif4b	CGCCGCGCCACCCCCTCGCGCTGCTTTACGAACCCAGCGCGGCGGCGGCGCCCCGCCTTCTGCCTCCGTCCTCGGCTCCCCGCCCCCTCCTGGTTTCACGTCTCCAAGCCCGTCGCGCCCGCTATAATCACGTGACTGCCTCATCCGGGTCCTTTGCGTTCTCTCTCCCTCTCCCAAC	-
Enah	GTAGCCCGGCCGCCGGAGCCGGAGCCGCCTCTGCTCGCGCGTCCCCGCGGCGTCCGCCTCCCCGCCTGAGAAGAGACCCTCCGCTCGGCGGCTCCCGCGCCGGGGAAGCCTCGGCGCCGCCGGCACC	-
Eng	CGCATTTCCTGCCTCTCTGGGCCGGGCTGGATGAGCTGAGCTCCCTGCCCTGACAGTCAGACCCCTGCCTTCATCTGTGTCCCGTCCCCAGGCCAGGACCGCCGACAGCTGCTGCCCGAAAGAGCCCAGTGACTCTTTCCCACCACCCAGTCAGCTAGAGACTCCTGCCCTGCTGTGAGTCTCGAGCCCACTTCTCCTGACTTCTCCGCCGCCACCTCAGAAGGCTGGAGCAGGGACGTGGTCGCTCCGGCCGCCTGCTCCCTTCGGATCCCCGCGCGAACCCACGCAGGCCCCGGCGCCCGCCCGCAGCCTTACCTCTGGATACCGGATAAGGCCCAGCGCACAGACTCCCGGGTGGACAGC	-
Eno2	GTTCCCCACCACCACCCGCGCTCGTACATGCGTCTCCGCCTGCAGCTCTTGACTCATCGGGGCCCCCGGGTCACATGCGCCCTCCCGGCTCTATAGGCGCCGCCCCCTGCCCACCCCCCGCCCGCGCTGGGAGCCGCAGCCACCGCCACTCCTGCTCTCTCTGCGCCGCCGCCGTCACCACCGCCACTGCCACCGCCACCGCCGCCAACGCCACCGACTGAGTCTGCAGTCCTCGAGGAGATCCCAGCCATC	-
Epb41l2	GGGCGGGGCTTCCGCCAGGAGGGGGCGGGGCTTGCGCGGAGAGTTCTCTGACGGCCCCAGTCAGGGAATTTCAATTTGAAACCCAGAGGAGGGTGGAGGCGGCGGGTGCGGAGGGCCGGCGGCGTCCGAGGCTGGAACGGGACGCGTTCCCGGGGCGAGCAAGCTCGAGAGGGGCGGTGTCCGGTGTAAGCGGTAACC	-
Epb41l5	CGCAGGGTGGGCTCGCGCCTTGCGCCGCCATTTCTCGGTGTCTCTGGAGACCCGTCCTCTCCTCTAGCCGGCTGGGCATCTCTCTCCGAGGGTCGCGCGTCCCAGTCGCAGTGGTCTCCGTCGCTTCACGGTGTTCACCCCCGAGTACAGAA	-
Epha7	GATATTATTGGAGTGTGGAGCAAGCGGCCGGTCTGCAGTCGGAGACTTGCAGGCAGCAAACACGGTGCGAACGAACCGGAGGGGGGAGAGAGAAATCAAACAGCTAAGCGTGGAGCAGACGGCCTGGGACCCAGAAGGGGATCGATGCGAGGAGCGCAATAATAACAACAATAATAACCCACTTCGGAGCAAACAGCATCTAAAGAGCTGCGACCCAACTGCAGCCTAAAAAAATCAAACCTGCTCATGCACC	-
Eps8	GTCCGGGAGCGAGCGGCGCGCACACACGGCCCGGGCGGCGGGCGAAGCGGGCTCCCGGGGCGCTGGGCGCAGGGCGCAGGGCGCAGGGCGCGGGGCAAGCCCCAGCGGCGTGTCTGCAGCGGGGCGCGGCGGGCGCTCCAGCTCCGGGATCTTTCTCCCTCCGTCACCTCCCTCGCGTCTAGGGAGGTCGTGGCACTCCCTGAGGAGCGCGGCTGCTCGGAGGGCGGATCCTAGGCTGTCTATATGTGATACAGCACGCACTGCATTGAAGTGGCAGCACAAGAATCGGAGATTATTTTCATCTCTGAGAACAGAGGCGTGAGAGCCGGC	-
Ercc5	ACATTTAAATTCCGCTGTTCTTTCGGGAGACCGGGTCCGCTCCGGAAGTGCGTCAGCGCCGTGTTCCTCCTTCAAGCCCTGGTGACAGCGGGTTCCAGGCGGAGAGCGGTGGGCTCTGCGTGAGTTGGTGGCGCTGCGTGCTGGTGCGGGGCGCGTCCTTTATCCTAACGGGAAACAAAGGCCCCGCGAGCCCGGCCGAGAGAGAGCGCCTGCGCC	-
Ercc8	AGTTCCCCGGTCTGTCATGGCAGCGCCCAGGCCTCCAGCCGGTGTGTGGACCCGAG	+
Erg28	GAGCTGGTTTGCGGATGCTGCTGATACTGCTGCAGTAGTACTGGATCGTCAGGCAGAGCGCCCTCTCTTGGAGGGGAGTC	+
Ewsr1	AACGAGGAGGAAGGCGAGAAA	-
Ezh2	GCGTTTGGCGCTCGGTCCGGTCGCGTCCGACACCCAGTGGGACATCGAAGGCAGTGGAGTCCCGGCGGCGGCGGTGGCGGTGGCGGCGGGTTGGGGGCGACGCGCGGGAGAGGCGCGGGCTGGCGCGCGGGACGAAGAATAATC	-
Faim	GTGGGCGGGGTCTCGTTGAGCCCGGAAGGCAGTAGGAGGCTGGGCGCCCGGCATGCGGGTGCTGGAGCCCGGTGGGCGCGGCCGCGAGAGCTGCTGACTACGTCGTGGGATCGGGAGCCGGTGGCGGCGCGCGGAGCAGACTGTCGCTAACC	+
Fam120aos	AGCGCTCCTCCTCCGCCGCGTGTGTCGCGCGGCGGGGTTAGGGGGAGCCTGGAGCCCGGGAGCGCGAGCCGCGGAGGAGGACGGCGGCGACAAGATGGCGTCGCTCCCGGGACGGGACGGCGGCTTCACGGCCTGGTGTCGGGACCCGGCTGAGGAGACTCCCCGAGAGGGGCAAGCCTCCCCGGCGTGCGCCGCCCTCCGGAGACGAGCGGACGTGCGCTGCCTCCAGGGGCTCGGGCTGCGAGGGTCCGGCTAAACCCAGGCGCCGACGACAAGCCGCTGCTGGAGCGGGGTGCACTGGACACAGGAGTGACCCATCCATCGCACAGAACACCAAGTTCATGCAGACTCAAAGCCCCCCATCAGAGTCTTCGAGAATAGGCAAACTGAATTCTATAG…	+
Fam131a	GAGGTCCCTGGCACTCCCACTTCCTCAAAGCTATGAGACAGGAGTGTTCTCCTTATGTGACTAGGCATAAGTTCCAAGTGGGGAGGGGACTGGCTCAGCATCCGGAGCCAAAACAAGAATAGAACTGGGAGCTGGGCCTGAAGCAGTTCAGGCTTTGGGCTCTCTGCATCAACACAGCCAGC	+
Fam171a2	GCTGGCGGCCGCTCCGGGCAGAGACAATCGCGCCGAGCGGGCGCCGCAGCCGGAGCGGGAGCCCAACCCGGAGCTGCACAGAGCGGTGCAGAACTGGGGCTGAGCGGGGCCGGCCGATCAGGGCCGGGCGGCAACGATGGACCGCTAGGGCCCGGCCGAGCCCCGCG	+
Fam174b	ACTCTGTGCAACGTGTTGGTGGCTGCAGCGGCGGCGCGGGTTCTTCCGGGCTCTGCAGCTTCCTGCCGAGCATCGCGCAGCCGCCTCGGCAGCCGGAGACCCCGGCGCAGGCCTCCCGGGTGCCAGCCTCTGGGGCTCAGGCCTCCGGGGTGCAAGCCTCCGGGACGCAGACCTCCGCACCGTGCGTGCGCATAGTGCACC	+
Fam193a	TTTCCCCTTGTGTCCGCCATATTGGACTCTTAACTCTGGTCAGCGGCGGCACCGGGCCCGGTGGACTCGCGTCGCTCTCGCCAGCAGCTGCCCCTCAGATCCCGTCCGCCCCGCCCTCCCAGCCCGGGAGGAGACCCCGCGCCGCGCCCCCCGCCCGGCCGGCCGCAGCGCCCGCCGCCGCCTCCGCCTGCCCGCCGCTGCCGCCGCCGCCCGCGGCCCGGCGCCCGCCCGCGCCCCTTCCCCGCCCGCCGTCCTCCGTCCCTCACTCCCGCC	-
Fam217b	TCGTGACGCCGCCCGCCGGTGCGTCCAGCCAGCGCGCCCGGCTGCCCCGCGTTCGCCCGGCTGCCCCGCGCAGCCCCACGCTGTCGGAACCGCGCGGCCCGCGACCACCCCAGCCCCCACCCTTCCGCCGCAGCGCAGCCGCCGCCCCCGGGAACCTCGTCACGTGTGTTCAGGCTGCGGAGCAGTTCCGCTGGCGCTTCAGCCTTTCCGAAGATAAGGGGAATAAAGAAGCCACCTCCCCAGCTGTCATCATCTGGCAGCAGATTGAGCAAGAATATTCTGAGTACTGCAGAGAAGACAATCCATCAAACCTCAGATGATGAGCAGCCCTGTGACCTGTTCAAGACAAGGGATAGG	+
Fam219a	GAGTCACCGCAGTGGCTGAGCTGCTGACAGGAGGCGGCGGCGGAGGAGGAGGCGAGGCAAGACCTGCGGCTCCGCGGGGCTACTGCCGCGGTAGCTCTAGGCAACCCCACGGAGCTACGCCGGTCTCAGTCATCCCGCGAGCCTCTCGCCGCCTATCCATCCTTCCATCCGCCTATCCGCCCGACCGGTCCAGGGCGGCCTAGTCTGCATAATCTGCCGGGCTTCTGGGGCCGCCGCCCCGCGCGGTCCCATCGGCGTCCCTGGCCGCGCCCGGCCCCTGGCCCGCTCGCCCGCCGGCACC	+
Fam98a	AAACTGCTTGCGCACGCTCGGGGCATGCGCAATACGGGGACTGAGGCGCCAGCTGTCGACTTGGAAGTTCCGGGGAAGGAGCGCATGCGCTAGGGTACGCGTTGCCGGCGAGAGGGCAGCCTGACGACTCGGAAATTTGAATACCACAGTAGC	-
Fastk	GCGGAGGGCGGGGCTCGCGGCTCCTCTGCTCGCAGCGCCTGCTGGGAGCCACGTCTCCGCCGCCCTGGCGCTGGACTGCGATTGGCGTCTGGGGGCGATCCGGGGGCTGCTGGGAAGATGGCGGACTCGGTGGCCCGCTG	+
Fbxl16	GGGGAAGGGGAGGGAGGAGGCGCCCGCCGGGTTCCCTGCAAAGCGGCCTTATTTATCTGGGCACAGCCTCAGCCTCCCCGGTGGGAGGCTCAGGGCGGCAGATCCTCTCCCACCGGGGAGCTCCGCTCGGAACTCTGCGGAGAGGGCCCTGGCGCGGGGCGCCGGGCGCGGGGCGCAGTCGGGCCCTGCTAGCCAGTCCAGCACCTCGGCCGCCTCCGCGCTAGGCGGCTCGGGTGCTGAGCTCCCCATGACGCGAGGTCGCCCGGCGGACAGCGTGGCATGAGCCAGAAGCCCTGGCCGAGAGCGTGCAAGAAAA	+
Fbxl2	GGCGTCACCAGGACAACGGGCGTCGCCGGCGCCGTGTGACTTCAGGCTGTGGGCGCGCTCGCGGCC	+
Fbxl5	CGGGCGCATGCGCAGGGGGGCGCGCCGCCTCTGCCCCGCGGCGAGGGTGTCTATGGAGAGGCGGCGGCCGCGGCTGCTGAGGCGGACGCTGAGGCAGTGGCG	+
Fbxo2	TGACGCGGGCAGCTCCAGGACTCGCCACCCGCAGCGCTCAGGCTCTTCTCTCTTGACAGCACCGCAGCG	+
Fbxo42	ATGCGCACTGCGCGCTGTCGTCTCCCGGTCTGAGCAGCAGCGGCGGTGGCATCAGGGACGGCGGCGGCGGCGGTGGTAGCCGCGGCGGCGTTTGAGTGGAGGAAGATGGCGGCTCCGGGCGACCCCGGGTTCCGCCAGCGGTGAAGATCCCCCGAGCACAGCAAGCACCGGCCTGAGGCAGAGCGGCTGTGCTCTGGCCCCGGCCCTGGCTCCTTCGCCACCGTCGCCGGAGACGCGAAACCGAGAGCGCGGAGCGGTCTGGGCCAGAGCTTCGAGTGTGTC	-
Fbxw5	GAAGGGGGGGGGGGGGGAACGGTCCATCGATGCCTCGGGGCTCTCAGCGTCGAGCCTGGCGCCTCCATAAAGACGTGGAGGTGGAGACTAGAGCGGCGGCGGAAGCCGGGCGCAGCGCAGCGGGCAGAGGCACCGCGGACCGTCTGGGCAGAATGTCACG	+
Fbxw9	AGTGATCTCGCGCTGCCTAGGAAACAAGACGCGGCTCTGGCTAAACCTGTACAGCCGCGCCCACCCGGGCGCC	+
Fcho1	ATGGCGGGGCCAGCAGCGCGCTCCGCAGCGCGCGGGGAGGGCGGGGCGCGGGTCTGGAGCGCGCAGGTAGCGCCGCGAGAGGCGATGGAGAAACTGAGGCACAGAGCTGAGTGAATTGGAGCCAGACAGACGCAGGACAGAGGCCACCAGG	-
Fer	GTGCTGACTAGCAGGCTCACGTGCACAGTGTGGAGGATAAGCTATATCTTACAAA	-
Fgfbp3	AGGGCCCTTCCACCTCTTCTAGAATTCGATCCTAGGATGCTCCTTGCCTCCTGTTGCCTGCGCTGAGGTCCCAGGAATCCCAGAGTGGC	+
Fgfr1op2	AATCAACGGCCAGCCGTTTACCGGGGGTGGGGCCTTCGGGAACCAGCAGAGGGAAGTCTCGCGAGGCTTGTCGCTCAGCGGCTGCGGGTCGCGGAGGTTCTGGTCCGCCCGGGATGGGGCCGAGACGAGTGGGTTTCCCGTACGTCCCGCCGCTGTGTGAGCAGGACTGTGCGTCCGCTCGCTGAGCAGGCGCAGCGAGGGCGCGGAGACCACTCCGTGGGCACTCCACCTCGCGGGTGGTCGTCGCCCCAGGGGGACTGAAGCGCAGTGGAATAACTACACGCGTGGGCGAGCCTCTGAGCCGGGCTTCCTCTCTCCGTGCTCTCCCTGAGGTCCTGCCGGGAACTGAGAA	+
Fibp	GGCTACTCGCCCGGCCGGGGCCCGTACAAGCTCCAGCTTCGGGCGAACCCGGCCCGGGCATCGTC	+
Fignl1	GTCACTTCGCGCAGGCGCACTTCGAAAGGCGCGCTTTTCGGTGGCTGCGGTCCCGGCAGGGAGCACAGGTGGGCCCCGCTCATCCTGTGCTGATAACATCGAGAAGTGTTCAGTGCCTGGTAAAGTACATAGACCTTGCTTCACTTGGAACTCGGCCTTGATTTCTGCCGTTGGTCATAATCAGCAGAGTTCTCTCTAAACCTTTGAC	-
Fjx1	TAAAATGGGAAAGCCAAGTGGCATGCGACCAGGGGACCTGACTTGGCTGTCCAACTTGCACAGCAAGGTTTAATTCCAAGCATCCCTGAGAAAAGTCACAGAAGTTAACCTCATTGCTCTCAAGCCTGCAATGATCCATACCGGGGAGCTTGCATCTGGAGAGAGGTTATGGGTTCAAAGTCATTGGCTACAGATGGTTCCTCTCCCAGCTGGAGTCACATCCTCTAGGGCTCGAGACTTTCCGGGGAATTTACATAAGCCAGCGTGAATCACACCAAGTGAGGTAGCAAAAGGACTCACCCTGACCCCTGCCTGTACTGCGGTGGGGGGCTGTCTGAAGTTTTCAGATCAGACACAGTCCAAAGGAGGGTACAAGGGGATCATCCCACTCCCAACAAG…	+
Fnbp1	CCGGTGCGGGGCGGGCGCGCTGCGGCGGTCGCTGCTGCTGCTTCCTCGGGCCATTTTGCTCCGCGCGGAGCGACGAGAGGTTGCGAGCTCGGGCTAGAGGAGGCGCGGGCCGGGGGAAGCGGCGGGCTTTCCGCATTCACAAGGTTCGGAGGGCCGCAGCGATCGCCGGCGAAGGGGGTCGGAGGCCCCTTCCCGGTCCCTGCACC	+
Fndc3b	GGCGCGGCGGGAAGCAGAGGACGACCCGGGAACCTCGTGACGTGTTGGCCGTGTGTCTTCCTATCCAGGAAGGAACCCTGGAATCTGGCTGACAATTCCACAGAGGTAGCAGGTTGAGGGCAATTCTCCATGA	-
Focad	GGACACGTCAGGCACGGGAGCAGGCTGTGCCTGTGGCAGAAGTGAGAAACTGTGCATAAACCTGTGAGAGAAGCAAAG	-
Fosl2	ATGGTGCGGGGCTGGAGAATAAAGAGTGTGGAGTTGAACTCGTGCCATTGTAGTGACTCATCTCGGGCAGAGCGCAGGGGCTCGAAGCGAGACAGTGAGCGGCGCTCGGCAGGGACAGAGAGAGAGAAAGAGAGCGAGCGCAAGAAAGAGGGGGAGAGAGGGGAGGGCGAAGCGAGGCGAGAAGCGCGAGGCTTGGCAGGTCCTGGAGCCAGCACGGGGTGCAGGTCACTGCGACGCGGAGCCACGTCCCTCTCAGCACCGCTCAGCCTAGAATCCCACGGGCGCTGTCCCACCGGCGCGATCGGGGCCGCTGGACCGGCGCTCACCGCCTTGTCCTAAGTCAAGTGTCCGAGTCGCCGGGAAACTCAGGCGGCGAGTTGGCCACAGGAAGTTTATTCT…	-
Foxred2	GGCCGCTGTGGCGCGAGTCAGCCGTAGCTTCCCTCCACTGCAGCCTGTCGTGGGAGCATCGCTGGGCTACCGGTGGCGGCAGCGTGCGGGTCGGAAGCTCAGCCTGGGGACCGCGCACGCGCCAGAAGCAGTGCGGGATAGCGGAGACCGCGGCAGG	-
Frmd6	CGGCGCCGCTGGAGCAGACGCCGGTTGTGAGTCGGAAGCCTGGCGCTGTCGACTTTGGAGGTCTCCCAGTGGACTTTCTACAGCTATGAAACCTACACTGTGGGGCACCACGATGCTTCCGTTGGCCGTATGATGAGGAGGAGAAGTTGGCTTTGGAGTGCTGGGAGCCTGAGAAGTTGCTGAGCACCCAGCGCCCCCAGCCCGCCCACTGGCCCGCCCATAACACA	-
Fstl5	GGGATCCGCGGTCCCAGCGAAGGAGGAGGCGCAGACACCGCCGCAGCCTTTATAGTTTCTGCTGGGCTCCGCGAATGGAGCATAAAGTCCGACCAATGCCCAAATGCTGATTTTAATCTTGAGTCTGGTCCTCTGGATTGCGGTAGCTGAACCCATCAGAAGCCCAGCCAAGGGGCCGCCCCTCACCTCCTGGAGAGTTAATATGCAAAACAGTTACGTCAGATGTGGGGGCGGGGCACACCGGGGTTGACGGGCAGCCTGGCTTTTGCGGAGGGAGGAGGCGCGAGAATCATCCTGGTTCAGTGACTGAGACAAACTGGACGTGAGCGGAGCTGGTGCTGTCCACAGAGTGTCGGTGCTGAACCCCGGGTGTAAGGGATCGCCTGCTTGGGCACCTGG…	-
Fut8	AGTCAGTGGCGCCGAAGGCTCCGTTAAGCGGCGGCCGCGGTTCCTGTTTCCGTTTCTTCCTCTCCCTTCAGTCGGGAGTAGCATCCTCCACCCCAGCACCCCTCCCACTCTCCCGCCGCGGCCAGCTGCAGCTGGAGGCAGCGGCGGCGGCGACGGGGGACGGCGCCGACCGCCTCGCTCCCGCCTCGGGTTGCTGTTCTGGCTGAGGCCATCTATGGCCCTGGTAGTGTTTTCATTCAAGACAAAGTCCATTCCATCTTTATTTATTAGCTGAGCAAATTCAGCTAATAATTTTCAAGACCCAGATTCAAGCAATAAAACATTTCTCTGCAATACCATGTGGTTTTCTTCAACATCATAATTCTATGGGGAGGAAGCATGTAGGATCCATGAAGCACA…	+
Fxr1	CCAAGGACCCGCGCAGAGCGGCGCCGCTAGCGGAGAGCCCGGGAGCGGGCCGGGAGCGTCCCGCCCTCCCGCCCGCCCGCCCCTCCCCCGCGACGCTCGCCCCTCCCCCCTCCTCCCCTCGCGTTGGAAAGTTTCTAGAATCTCTTCCCAGCAGCCTTTGCGGTTCCAAC	-
Hagh	AGTAGGAGGACGACACTGATTGGTTGCAGTCGCCAACGCCAGTGTTGATGCCCACGACGCTGGTGTTGCGGACTCCGCGACCCGGCTGTGCACCCCGTGGGTC	+
Hbp1	AATTTCCTCAGCTAAGGAGCAAGGCTGAGACTACTAACCCACAATCCACTTCGATAGCAAAGTTTGGCTCCCGTCCCCCGTGTCTCGGCAGCAATCCAATCCAAAGCGCTTTCTGTAGTGATTGACAAGCCACCTTCTCCAGTAAACACAAGAGAAAAGTCAATACATGCCCGCCCACCGAGACGGACTACGGCACTTTCCAATGGAAAGGCGGAACCTTAGAGTGGCAGTTCTTCAGACCAATTAAAGACGAGAAAGGTGGACGAAGGCTCAGCCCCCCGGGGGCTTCAGGGGAGGGGGAAGACGAAGCTTGAAAGACTTGGTA	-
Hdac3	TAGTAGGCTGCGTGCTTGCGCAGCACGCACGGCGGGGGTGGGGCTGTCGTCCGGTGGCGGGCGGGCGGGCAGCTGAGGCTCGGGGCCTGGTCCCCCCAGCACC	+
Heatr6	TTTCCCAGGCTTTCTCACGGAGGAAAA	-
Hecw2	TCGGTCAATAATAAACTTGGAAAAGGACAGCGTCGGTGATCGTATGGACAGAGGTGGACAAGAGGCAAACTTCACCGCGGCCTTTAGCCTTTGTGGATAAGATTTCTGCTTTGCTCTGCTAGAGTCATGCAAACTCGGAGTTCTTCTTTGTAGGAAAACAACCTCAGAGAGGCAGACAAG	-
Herc4	GACGGCTTGTCTCTCGGTCCGGAGAGTGCTGGCGGCAGCGTTTCTCGGAGGAGCCTGGGAAAGTTTCACGGGCGAGCCGGGCAGCAGAGGCAGCGGAGCTGCGGTCGGGGACGTCGGAGGAGCCGTGGTAATCGCCGCGGCCGGCTGAAGGAGGAAGGTCTTGGGAGCTGGAGAGCCGCCCAGAGGTCCAGGGAGCGTCCGTCCTCCATCGCTTAGGGCTCTCCCTGCCCTGAGAGACCCGATAAGAACTTCCATTTTCTGTTGATGTGGAGACATAGGGTACCTCCCAGTTTCCAGTGTTTCAGAAGGGACTTTTGTATTGAAACTGGAAGACCAAGGTCATTCCAAGC	-
Hexim1	AGCAGTTGGAAGTTGGCAGGTGGAAAGTCAGGTTGGGAGGGGAAGCCGGAGGAGGAGGCGGAAGAAGAGCTGTCTGAAGGGGGAGGGAGGGAGGGAGGAAAAGAGGAGGAGGCGGAGGAGAACTGAGCGGAGCATCGAGCCAGAGGGGAGATGAGTTTGTCTGTCCTCGGCTAAGGCTCCGGCCCGGCCTGAGGAACTGGGAGCTCGGGTTGGAGCGACACCCGTGGAAGTGGGAGGTGGCGGCTCTGGGACTTTAACCCCTTGTGGGCTCTGCGGCAGGGGATTTAACCCTTTGTGGATTCGGCCCCTCCGAGGCAGCGTCATCGGGTAGTTTTAACCCTTTCGGGTTGGGTTTAACCCATTGGACTTAAACCTCCTCTCCTTGCGCACCAACTCCTC…	-
Hif3a	GGGGGACGCTGGGCATCGAGGGCTCTGGAACCGCGAAGGGCGAGCC	-
Hjurp	TTCTCGTTTCCACCGGAAGTGCTCCCTGGGAGCGGCGGCCGGAAACGCGGGCAGGATCGGTTGCGTAAATACTTTTGAAAGACCCTATTAGCGCGCGGGGCGCCACGTTTGATCTGTGGACGGGCTTGGGCGGGTGCAGTGCCGGGCAGAGAGCCACGTACGCC	-
Hltf	GGTTTCTCAGACTGTTGCAGGAAGGAGTGGTGTGGACACGTCTCACCGGGCGGACGCGGCCTGGCGGTTCTGATTTGGATTCCGGCGCCTGGGCCACGACGCCTTGAGGAGCTTTATCAGGCTGTCTGGGAAGATCTGGGGAGCCCAGGGCATCCCGAAGTCACCCCGCCCCGCGCC	-
Hnrnpa1	GGGCACGTTCGTTATCGTATTCCTTTCTGCTCTTTGACGCTGCCGAGGAAGCATCGCTGAAGGCTCTCGTAACTCTACCGTC	-
Hook3	GCAAGGGAGTGCGCGGCCCCGAGCGAGGGAAGGAGGGGCTGGTGACAGTGCGGAGCGATTGCCAGCGTCCGCGCCCCGGGAGCGGACGGACGGAAGAGAAGGTCCGCCAGACGCCCGGTCTGCTGCCTGACCCCTTCGGACTCAAACCCCGAGCCGAGCGGCCGCGGCTTCTGGTTGGTTGAAGGGAGACGCTGCGGCCACCCCAGGAAG	-
Hpcal1	GCGGCCGTCGCCCACACCTCGCTCTCTCCTGGGCCGGCGGATCCTTTTGTCTCTCCGAGCGGCGAAGGTCGCAGAGCAGGCGCGGCGGCTGCGGGAGCGCAAACGCCCGCTCTCTCGGTCACCTCCCCAGCCTCGGCCACCGCAGAACTTGGGCTCGAGAAGCCAGCGGACCGCGTCCAGCTCCAGAGCCGGTTTAGTCTCCACTGCCAGCTGCC	+
Hs6st1	GCTTTGCGGGCGGGTGCGGGCGCGCGCGGCTGCGGGGCGCTGTGGCGGGGGCCGGGCTGTACGCTAGCCGAGCCGGGATCGGGGCGGGGAGCAGCCACGGCGCCGCCGAGGCCCGGGGCCCGCGACGCTGCGCACAGCCTGGGCGCCGAGTAGCCGGGCCGGGCCGGAGCGCGGGCGGCGGTGGCGGCGGCGGTGGCGGAGCAGCTGCGCCCCCCGCCCTCCCAGGCCCGGCGCCCGGGCCGCTGGCGATGGTGACAC	+
Hspa1a	ACCAGACGCTGACAGCTACTCAGAACCAAATCTGGTTCCATCCAGAGACAAGCGAAGACAAGAGAAGCAGAGCGAGCGGCGCGTTCCCGATCCTCGGCCAGGACCAGCCTTCCCCAGAGCATCCCTGCCGCGGAGCGCAACCTTCCCAGGAGCATCCCTGCCGCGGAGCGCAACTTTCCCCGGAGCATCCACGCCGCGGAGCGCAGCCTTCCAGAAGCAGAGCGCGGCGCC	-
Ibtk	GCTCTAGCTCAGGTTTCCCCGAACCCGGTCCCGGCGCCGACAGTCGCGGCTGTCGCTTTCCGTGCAGCCGTCCCCGGAGCTGACTCGGGCGTCCCGGCTCCTGGCTCCCTTCGTTGTCCCCGGTAGCTTTCACTAAGGATGAGTCCCTGCGCGGCCGCGCGCCTGCCCCGCGGAGACCGCCGGCGCACCTTCATCTAGCGACTGGTCACCCTCGCAATTATGGCTATTTGAAAGGCTCAGACAGTGTGGAGGGGGAGTTCCCCTCCTCACTCCCCCTTGGTGCTTGACTCCAGGAATAATTTATAAACTGGGATTATTTTTTAAATGAAGAACTTGTATTTGATATGAACTTTATAGAATTATTTATAAATTTTTGATTTAAGTGCCAAAAGATTATAC…	-
Id3	GAACTTGGGCGCCTCCAGAAAAGGCATATTCTTAAAAGTTAATGGTTTTAAGTGATTTTTTTTTTTTTTTCAAATCTGTGCTGGCTCAAGAGCCCCGCCTCTCCTCGGTATCAGCGCTTCCTCATTCCTCGCATCCGAGGCTCCGCTGTCCTCGGCGTCAGACCAGCCTAAGGAAGCCTGTTAGCAATTTAAACCCACTGTGAACGCCCAGGACCGGGGAGGCGGTGCCCAGGGCGGGCGGGGGTGGACCCTTGGCGGTCTGTTTTGAATAAGGGGGTGTGTCCTAGAGAGGACTCTATAAGAGTCGGCCGCTGCAGGCGTGCGCGCACTGTTTGCTGCTTTAGGTGTCTCTTTTCCTCCCTCTCTATCTCTACTCTCCAAC	+
Id4	TACTTTTTTTATTTTCCGGGGCTTTTGATTTTTCTTGTCTTTTGCTTCGGGCCGATTGTCGCTCACAAAAAAAGAAAAAAAACAAAAAAACAAAAACCTGAGATACCCTTTCCAAAACCCCGAGCAGCTCTCCGGTCGATTTCTGGAGCTCGGAGCCGCCGGGTGCTGCGAGCGCCGGACGCGCAGGAGAGGGGAGCAAAGCAAATTGCGGGCGGGGACCCGGAGCTCGCTCTACCGCTTGTCGCGGTCCTCTCGCGCAGGAAGCGCGCG	+
Ifitm3	AGAGCAGTTTCATCAAGCCAAAATTCAGGAAAAGGAAACTTCTGAGAAACCGAAACTGCCGCAGAAAGGGCAGACCCGCAGCGCGCTCCATCCTTTGCCCTTCAGTGCTGCCTTTGCTCCGCACC	+
Ift22	TGCGGCCCAGACTGGCGGACGCGGCGGGGAGCTTAGCGCGCTTTGGTGGTGGGCTTCCGCGGGTTCGTGTTAACGGACAGCG	+
Ift27	AAGGCGGGTTGATGATGGTTGCCAGGAGCCTGTTTGGCGCGACTCTTGGGACCAGAGGACTAGTGGTTGTGTCTCAACTCTTCTTTGGGCCGGGTCTAAGGCTGGACTTGGAACGGGTTCTGCTCCGCCCCACCGGAACCTTTGCAGGCTGCCTGGGGCCTGAAGCCCTCCGTCCACCCAACCCTAGCACCCGGGCCATCATCCATCCCTCCATCACGGCCTCAGGCCCTGGTGTCAGCTGTCCCCGAATCCTAACCCCCTTTCAGCGTCCCCCACCCCCACGTCTCCGCTAGTACCTGGTTACT	+
Ighmbp2	ACAAACTCAGTAGGGAACACCTGGAGCAGGGAAACAGGGATCCTACTGCAATCACTGGCTTGGCGGGGAACGCAGGAAACGGACCGGCCGGGAATCCGCGCCCTGGCTGGGAGCGCAGGGCCTTTTGCGGATTCTGGTCCAGTGGGGAACACGGTCCGACTGGAACTCGGGTCCCACAGGACTAAACTGGCCGAGCAGGAAGCATCAGTCAGGGGCTGCATCGCGGAGCAG	-
Iglon5	CCAGGCTCGCGCGCCCCGACCGCCCCCTCCCCTCCCCCTCCGCGCCGCCGCG	+
Ikbkg	CTTGTTCTCTTTGGGATTAACAAGACATAGAACCTGCTCTCCTTGTTTTGGCTCAGCCTGCAACTGACAGTCTGCCTGGCTTCAAGTCACCCAAGGGAGGTGAGGAGGAAGAAGTGCTACTGGGTGGTGCTTTAGCACCTGTGATGGTCCAAGTCTGGTCTCCACTCAATGGCTCAGCACAGAGTTCTGAGATGTGACACAAGTAC	-
Ino80c	GGGGGCAGGGATCTGCAGGCTGACTGCGGGCAGA	+
Inpp5b	GAAATGTAGTCCTTAATCTGCCCTGGAACGGAGGTGTCCTGCAGGCCCACCGGTGACAGCTCGGGAGCCCCCCGAAGCAGCTCTAATACGGAATGGGAGGTTCCCACCTGCCCTACCCCAGGGTTTGACAGCTCAGC	-
Inppl1	AGGGGTCGGTGGATGGGAGGTCTTAGCAGCCAGAGTCTTAGGAGCTCCCTGCTCGCACCTGGCCCACGGAAGCGCAAGTTTGTTGATTTGGAGGGAGTAGCCGGAGCGGGGGCGGTGCTAATAATACCCGTTCAGTCCCCAGTCGCGCTTTACAGTTTACACAGCTGTCACCTTCGTTACTCCTTAATTAATAATAAAAATAGCCGCCGTCCCGGAGCGCACGCTGCATGCCAGGCCCTGAGCTTTACAGGCAGAGCCCCAATGAGCCCGCCCTCGTAACGTTACCCCAGTTATCGAAAGCGAGAAGCTCGGGCGCACTGAAGAGCCAAGGCTGTCCCGAGTTGAGGCCGGCGCTGCGGGCGGCGGCGGCTGCGCGGAGATCCAGGCGGTTGGCGCGGC…	-
Ints10	AGTGGCCACCTGGGGGTTGGCGGCGCCCTAGTGTCGCCTACTGGAAGGGCAAAAACCCGGGACC	-
Ints12	TTCCTGCTGTCTCACTCGGAAACGTTCCCCTTCCGACCTGTTGCGGGAACCTTTGTTTCTCTCTTCTTAAAGCTGGTGAGGGCGGGGACGGATTCGAAGAGAGCTACCGGGAACCGACCGAGTGGCGGGGCGGAGCGGTGTTTGCA	-
Ints4	ACTGGGCAGTGGAGCTTCAGGAAGAGGCCTCTCTATCCAGCAACCCCACTGCTTTGTGGGATTGCAGCGAAATCGGTGCTGTAGAAAGGTTTCTCTCCACGTTCTCAGCAAGTACAGAAGCCGAGAAGGTCCGGTGCAGCC	-
Ipo8	GTCGTAAAAGGTGAATGGAGAGAGAGTTGTCGGGGGGAAGGAGGGAGGACAGGGGGCGCGGAGTCAGAGTGGCGCAGCAAGTAGCTGCAGGCGGTGGTGGCAGCGGCAGGGGGTGGGGGTGAGGTGGTCCCCTGAGGTAGAGGGGGCCAAAAAGGGCCAGGAGACATCCCGGCTGCAACCCGGCCTGCTGGCTCTGGGACCCGAGCTCCCGCCCGCGGAC	-
Irak1	GCGGAGGGCAAGATGGCGGCGGGTCGAGCGCCGCCTCTTCCGCCCGGCCGGGTGTCGCACGAGGCCGGCCTGAAGGGGAAGTGAGTCAGTGTCCGCGGACCCGGCCCGCTAAGGCCCGCGCCCGCCGAGGCCCCGAGAGGCCTCGGCCCGGGGGCGGCGGCGGCGGCC	+
Itch	GAGGAGTCGTCGCCGCCCCGAGTCCCGGTAACATGCATTTCACAGTGGCCTTCTGGAAACAACGCCTTAACCCTAAGAAGTGACTCAGCCATTGAGAACTTCAGGTCTGCTGTAACAGTACAAGCTGGGCATGGTGGTTCATTCCTGCAGTGCCAGACTTTGGAGGCTGAGGAAGGAAGACTGCTGCAAACTTGAGGCCAGCCTGGACTATAGAGTGAGACTTTATCTTGTAAAGCCAGGAACAAACATTCCCTCCGAAATTACCCTAAAGTTGTGGGGATGGAAACGTAATGTTTTGCAGTTCAGGTTTGCTGTCTTATTGATGGT	-
Itga1	GGGATTTGGTTCGTGAAGCAAGATCGCCCTCTCAGTGAAAGGCAGATGTCCCTTTAAGGTTTGCTTTGCTGCTGCCTGTGGACTTTAGCCTAAACACGGTCCCGCGAAGTTGGCTTTATTTGTCCATGTCTCGGACAGAGCCTGGGTGGCTGCCAGTGAGATTTCAGAGACTTGAGCGCAAAGGGGCGGGAGATGTGGCAATCCATCTGGGATCTGAGAAGCGTGGAGCGGGCTTAGCAGCATTCGACCAAAACACAGGAAATTACTCTTCCACCGCTCCAGGGCGCTGCAGCCGCTGGGGCCGCTGCCGGACACCCGCGGAGACCGCACCGAGTGACCCAGAGCGCAAGTCGCCGGCGCCTGGCTTCTGCCTGTTCCTGCCAGCTCCTGCCCACGAAC…	-
Itgb5	GGAGAGGGGGGAGGAGAAAGCAGAGAAGAGTGGGGGCTGGCGGCCGAGGAAAAAGGGAAGGGTCTCCGAGAGTAGACGCGCGGGGGACTCGGCGAGGGTGCGTCCGGAGCAGCGACAACTCCGAGCGTCCCAGCGGGCCAGCGAGGAGGATGGTGGCGGCCGGGCGCGGACCAGCCCGGCCGCGGGCGCCGTGAGCCGGAGCGCAGCGCCCGGCATGCGGCTGCGGTCCCCGGCCTCGGCCCCGCTCCGCCCCCGCCGAGCGCCCCAGCCGAGCGGCGCGCATC	+
Itih5	GGGCTGGATGCAGCGTGTTTCTCTGCAGCCGCGGCTCCTCCAACTCCCTGAAAAACCTTCGCTGTCCCAGAGAGGTCGCGCGCTCTGGCTTCGCC	-
Jade1	AGTGACCCAGAAATGAGTCTGCGTCCCCGCGCTTCCTCCGCCGCCAGCCGCACGCCCTACCGGGAGGGCCTGGGCGCGCCGGGCCGGCCGAGCGCGCGGGCGACAGCAGGGGCCCGCCCGGCTCCCCGCGGGGCCTCGGTGGCCCGGACCCATGCGGCGCGGCGCGCAGCCCGCGGAGGCCCAGCCCGTGCGCAGCAGGCTGCCTGCTGTCTCCCGGGGAGATC	-
Jdp2	CGGCCGCAAGGCCGAGCAGGGGATGCGCTTACATAACCGCTCGCCGTGTCCTGCTGCCTCGCGCTCTCGGGAGCCGCGGGCGGGGCGCGCCGCCGGACCGCAATGCTGCCGGGACCAGCGCGGCGGGGCCCGGGCCGGCCCCGCAGGCGGAGGAGCGCGAGCATCGGCGGGAGGAGGGCGCCGGCGGCGGGGGAGGTGAAGCCCCTCCAGGCCGGCCTGCCACTCCTCCTGCT	+
Jrkl	CGATTATCCGCGAGGATGTGAGGCCTCCTCAGCCTCACTTCTGGTAAAGGCCTGCCCGCAAAATTTCCTGTCACCTTCTGCCTTGCCCTTGCTAGCCTCAGCGTCTGGGCTGCAGAGGCTGAAACAGGTCGAGTGTTCTTAAGGATTGCTACAGAGTGAGTTCCAGATTCTCACC	-
Kars	GGCCACGCTGCAGGAGAGTGAAGTCAAAGTGGATGGCGAGCAGAAACTAAGCAAGAAGACTAAGAACATTGCAGATGTTAGTCAGGAGGGACTGAAGTTCAGAGGGACATTGCACGTGGTGGTAATCAGTAGTTCCAGGGTGTTCCGCC	-
Kcna6	TTGGAGAGTGTGTTAAGGAGGAAGGGCAGAGCTGAGAGCTGAGCCTGCTGCTGCTGTTGCTGCTGCTGCTGCTGCTGCTGCTGCTGTTGCTGCTGCTGGGGCTGCTGCGGGTGCAGGCAAGGCTTGAAGCGGTGGGGAGGTGGGTCTCCGCGCTTCGGCGCCCGGGAAGGCCCAGGGCGATTCCGAGGCCTCTAGAACAGCTAGCTCCTGGGGAAGAAGGTGGCGGCTGCAATCGCGACCTTGGCCAGACCTAGTTCGGTGGTGGACGTAGGGCGGAGGCGGAGGCCGAGCCCGGGCAGGAGTCTTTGGTGAGCCAGAGGGAGGCGCATCTGGCGCTTAGGTACCAGCGGCAACCCAGAGTCGTGTGCAGCTGGAGAAGCGCAGTAGGACCTGGTGAGA…	-
Kcnk10	GATATTCTCCTGCCTTGCCTCGGAGCAGTGTTCAGTGATTCCCTGTGTGAGCTGTCCGCCCCATGTAACTAGCTGCCCCCTCAGGTCTCAGTGTGTCAGCCCAGGCGGCGAAGCGAATGCTTAAGGGCTTGCCAATTCAGGCAAACTTCGTCATCAGAGATGACTGAGGTTTTGGGGTTTCCCCATCCCTCCCACGCCGGGCCATGCAGCTAGCGTTAAAGAGTGCGGCAACTCTACTCTTGAGCTGCAGGGACAGGGGCAGAAAACCCAGTGCACTCTGGCCGCCACTGCTGCCAGCCAGGGGCTCCTGGCTGGAGACTGCGAGCGAATGCAGGGAGATTTTCCCTCAGACGCTTTGTTTTGCTGCGGCAGAAACCCGAGGCGGGCTCTTTCCACCAG…	-
Kcnk3	CCCCGGGGTGCGGAGCTGGTGCCCGGCGTGGAGATCCGCGAGCGCAGCCATGCCCCAGGCCGCCTCCGGGGCAGCAGCGGCGGCGGCGGCCGGGGCCGGGGCGCGGGCCGGAGACGCCGGAGGGCCGGCGAGGACCCGGGAGGGACG	+
Kcnmb4	GCTCCCAGCGTCGGGGCGCCGGGCGCTCGGCCGCGGCGATGGCAGGCGGGCGGCGCGCGCGGGGAGGCGGGCGCGGGGCGCGGAGCGCGCGGGGGCGGGGGCGGGCTCGGGGAGCCCCGGGGTGCCGGACGCTGTGAGGCGGCGGTGGCACCCGGGAGCCCGGCCTCGGGCAGCGCCGTCGCCGCCGCCGGGGGCGTCGCCGGCCTCGGCCCCTTTGTTCTCGCGCGCGCCCCCTCGCCGCCCACTCCCCTGCTGTCGCGCGGCGGCGGCGGCGGCTCCTCCCGCCCGAGGCGGTTGAGCTCGGCGCCGGGGGCGGGAGGGGGCGGGGAGCGCGCCAGCCGTGGAGAGTGGGGGGCG	+
Kcns1	GAGGCGCAGCGGGGCCTCGGGACAGAAAACAGTCCAGGGCGGCGACTTGAGGGACAAGCGCGCTGGAATCCCTGGAGACCAATACAGTTGTAGGTAATAAGCCTTAACTATTCCCATCTACGGCGGAGGATACTGAGGATCAGAAGAGCCACCGTGGACATTTGGCTTCCCAAATCCAAGCTTGTCCAGGAAAAAGAGAGATGTCCCATACAAATCCCTAGTAGATGCCAGGCCATCCCACCATCCCATCACTCCAATAGCCCTGCAAGGGAGGCACACTGTCGTAGCC	+
Kdelr2	TCCCTGGCCACGTCGCGCCCGCTCCCGCCATCTTTCGCCGCTTCCTCTCTCCGGGGCTGCTGTCGCCGCGTCCCGAGTCGCTGCCTAGCTCCGGTGCCGCTGTGCCGCGCCGACCGCCGCCGCC	+
Kdm2a	GCACCGGCGCTACGGAAACCTGAGCGTGGCCAACAGCAGGGGCTCCCTGGGCCACCTCCCTGGGAGCCTGCGGCCCGCAGTGGGGTGTGCTAGCTGCTGCCACCCCTGAGCCGTCGTGGATCCCACTGTCGCGCACAGCACCTGTGGACTCCCTTGTCAAGCGTCTGGAGCTGCCCTGAGGGAACAGAGCTCGGGACAGACATGCTACTGCTACCGGTTCCTGCCCCTTCGGAGCGGCGAGGAGTGGGTGAGGCGAAACCGGTTCGCTGCACGGACAGGAGCTCCCCCCGTGCTAAGGGCGGCCAGGCCCTGCAGCGGGGGGCGCAGGGGCCTACTCCGGGATGGCGAGCAGGAAGAGGAAGGCATCCCTGGAGTGGTTTCTTTACTGTACTTCCATCA…	-
Kdm4c	GATTCCGTGGTGGCGCCCCGTGCGCGTGCGCAGCGAACAGCTGTCACCCAGTGCGGAACAAGTCTTCCAAAGATTCCCAAAACCCTCAGGGGAGGCCGCACTTTTCATCCCTTTCATTCGGGTGGCGTCTGGACCTCCGCCAGCGGCGCAGAAACATCTGTGGCCATC	-
Kdm5d	ATTGTGATCTAAAAATGGTGGAACCGAACGAGGAGGTGAATATTTGTAAGAATGTGGAATTAAGCAAACTCTGAAATTTAGAAGAAAATAAAGTTCCTGGGTGCCACGCAGTGAGTAGGCAATTCCATTCGCCCTTTAATATCGAATCACTTTTTATAACCGCGTTTTGAGCGAAC	-
Kdm6a	GGCTGCGCCGAGCGGGCTGTGAGGGGGGGGTCACGGCAGCGGCGTGGGGTTCGCTGTGTGACACAATTACAACAACTTTGTGCTGGTGCCGGGGAAGTTTGTGTCTCCTACGAATCCCCCCCAGAGCTCCCGCTCCTCGCGCGCTCCGGCCATTCCCGCCGACCCTGCCTGTGGCTGCCCCCTTCCCATCCCCGCGATGTGACCCTACAGCCGAGCCGTCGCCGCTCCGGACCCAGTGGTTCCACAGCCTCTGCTGCCTCTGCCTTCACCTCTACCGCGTTAGGATTTTTCGCTGCCGCCTCTCGCGGCAGAGGAGGAGGCAGAAATAAAGTTGGTGTGCCGGTCTTGTGCGGAGATTGGAGGCGTCCTTGCGGGCTCCGGCCCGGAGAGGGGGGGTGT…	-
Kin	GGTCGCC	-
Klhl20	ACCGCTTCCTGTTTCTGGATCTGGGCGGGTGCAGGGAAAGGAAATCGCTGCAGGAGCCGCATCCTGCCTGCGCTAGCGGCTCCAGAGGTGGAGGCAGAGAGGGCGGAGAAGGCAGAGAGGGTGCCGCAGAGAGAAAAGTGTCAAAGCCAGTACGGCTTTAGAACACGGTGAAGGATACTTTTCATGGTGCAGGGAAGGAAAGCCA	-
Kpna4	GGCGGCG	-
Kpna6	GTCCTGCAGGTCCGCCATATTGTCTGCCGAGGCTACCGCTGAAGCTACCGCTGCGGCCGCCGCCAAGTCCGAGCGAGCGGAGCCGCG	-
L3mbtl3	AAAAAAAAATCCAAAAGGCAAAAAAGTGCATGTGTGTGGGGGTTTCTAGGACCCGAACCTCACGATCGGATCTGATCCGATCACGGCCCACCGCGGGGCCGTGAGAGAAAGTTGACCAGCGTGGCGGCTTTCTTCGCGTCCGGCCGTGGTGTCTGTCTGTCCGTCCGCGCTCCGACCAAACGGGTGGGAGATCCAGCCGCACTGCCGGGTCGCGTGGGTCAGGGCTCTTGCCCCACCCTTCCACGGGGACACGAAGGTTACACAATAAATC	-
Lama1	GAGCACACTCGCGCAGTGCCTGTGAGCGAGCACGGGCGAGACCTTCCCCAGGAGCGCAGGGAGCGGCGGCGACAAC	-
Lamp1	GCCTCCCGAAGAAGTGAGGAGTAAGCTGGCGGTCCACGGGCTCTCGCGAGACCCTCGGCTCACGTGACCGGCGGGCGCGGCACTGCTCACGTGACAGGCGCTGCCGGCCGCAGGGTCCTCTCCGTGCCGGCGCCGCAGCTGCGGGGCCTCTCGAGTCGGTGGACGCGCCCTCCCGCCGGCCTCGCCGCCCGCGCAACCGCCGTCCTCCGGCCTCGGCTGCGTCGCGCC	+
Lancl3	AGAGCTGCGGCAGCGCAAGAGGGGGCGGTTTGGAGAGGGCGCGGCCTCTGGGAGGGGAACGTGTGACACGCATTCCTAGCTCTGCCTCGGGCCACCCCGGAGCCTCGCGGCAGCTCGTTGTCCCACTTGGCCACTGGCTCCGTGATCCCTCCTTGCGCCTGCCTCGTCTTGTCACCTCCCGTCTCACCCTCCTCGCTCCATCCTCCACCACCTCATCCACAGCCATCTGAGCGAGCGCGCCTCTGAGAGCAGGAGGTACTGCTCCGGGCTTCAGGGCGCGCCCTCCAAAGGTGCCCAGCTCGACATTCGGGACCCCGCGGGCGACAGC	-
Lbr	GAGAGCGCGGCCGGCTGTGTCGCGCGCGGAGTCGCCGCTGGCTGCTGGTGACTGTCCTGGAGTGGCTGGAGTTCCCGCCGGAGCGCGGCCAGACTAATTTTAGAAA	-
Ldlrad3	GGGGTCTGACCGAGGCCGCGGGGCAGCAACGTCGCTGGGCAGCGGAGCGGCGGCCGCGCC	+
Lingo3	GAGGTGGCGGTGGCGGCGGCGGTGGCAGTGGCGGCCGTGGCGGCGGCTGGTGGCGGCTCCGAGCAGCCCCTCGCGCCGTCCGAGGAGGAGCCGCCCAGCTGTCCTGGACTATGCTGGCGTGGCCCTAGGCCCCACACCTTGCACC	+
Lonrf1	CAGCCGGCCAGCTCTGGTGAACTAGGAGGCCGGCCGC	-
Lpl	CAATAGGTGATGAGTCTTATTTGCATATTTCCAGTCACTTAAACAGCTGTGCAGTGGAAACAGTGTCAGACTCTCGATTTCTCCTCCTACTCCTCCTCCGAGGAATTCTGCCCCTTGTAACTGTTCTGCCCTCCCCTTTAAAGGTTGACTTGCCCTACGGCGCTCCACCGCGCTCCAGTCCTCTTGCGCCTCCTGCTCAACCCGCTCCTGACTGCCCCACGCCGCGTAGTTCCAGCAGCAAAGCAGAAGGGTGCACCGGGAG	-
Lrfn3	TGACATCGGGGTGTGCTTGCAGCCGGCGATCGGATCCAGATATTCTGAAACCCCCAAGCGTGGGACCCTGATTTGGGATCAGCACCTTGAGCTCCTGCCATGGAACCCTAAGACTCGGACCTTGAACCTCAATATCTGGGGCTGGAATCCCGACATCCGTCTCTGGGACCCCAAGATTTGGAAGCCGAACCCCATTATTTTGGAGCATGGATCCCAATATTTGGACCTGGGACCCCAAGATTTGGCGTCCAAGCCCCCAAAATTGGAGCTGAACTCTGAATTGTCTGACTGATACGTTGACATCTGGGAGCGAATTCCCAAATCTATACCTGGGACCCCACTATTCTGGGAAATAAACCCTGGGATGCAGGCCTTCAATTCCAAGATCTGAACTGTGGA…	+
Lrig2	TGCGGTAGCGTCGTTTCCTCCTCTCGCCCGCTCTGAGAGGGGACAAGTGACAGCCCGGGCTCCGGGTGGCGGTTTAGCCTCCGGGCATCTCTCCTCAGCCGACTCTCTGAGCTAGCTGCTGTTCTCGAGCGGGTCCCGGCCAGGGGAAG	-
Lrrc7	GATTCCCGGCGCTGCAGAACACCGTGCCGCCAGCAGGAGCGCCCCGGGCTGGTGGGAGAACGCCGGGGGAGCCCGCGCTGCCCCGTGCGAGCCTGATGACACCTGCTTTGTGTACTCCAGGCAACTGAGGGACCTAGAGAGCTCAACTGGCTGTCTAAAAGCTGCGGGTGGTAACGGAACCAGAGAAAGCTAGAACATCTCATTTCTCCGCGGGACTGAGATCTTGCTCCTCCAAATTGCAGGGAGTCCAAGTAGAGGTCATAAGGGGCAAGCAAGGTAGTCCAAGAATGGCTGAGGTCTGGCAAGGTGGTGGTCATCCTCTCTGAGCCCTGGAAAATCTCCTTGACATTTTTCACACTTTGAAGCAGCTGCAGCTGGTGTCGTCGGAAAAGGGGGTGG…	-
Lrtm2	TTGCTTGCTGTTGAGCACGCGCGCTCTGATCCTTCTACCTCTCCCCCTCTTCGGTCTGTCTTCCTCCCGCCCTCCCTCTTTCGCTTCAGTTTGTCGCTGACCCCGCAGCCCCCTCCCCGGCAGCGGCAGCTCAGCCTGCGGGTCCGCCTCCTTCACAGGCGCTGCCCAGTCTCCCGCTGCCCTGAACCAGACCGGACATCCCTGCGTTCTGCCTGCCAAGCTGCCCGTGTGTCCGGCTACCTGGTCTGAGCATCAGGTCCCGGTGCAAAAAGGTCGTTGTGTCTCTCAGGCCAGCAGCAGAAGAGCAGGAAGCCCTGACCTGCGGGAGTTATAAATCGGCCAGCTGGCAGAAGACCAAGCTTGTAATTCACCTCAAGGTGATAGTGGGCTCAGAGGCAG…	+
Lsg1	GGAGAAACCGGAAGCCTCGCGTGCTGAGCAGTGGTTTGTGCTGTTGATGCGTGGTT	-
Ltbp1	CACGGTCGTCCTTGCTCACCCTCGCGGGGTTGGCGCCCGTAGCACCCCAGCCGCACCCGGCGACACCTCGTCTGAGCCAGGGGACCCTCACCTTGAGCAGCTCGCGCCCCTCCCCTCCTCTCCACCCCAACTCCCGCCCCCTGCTCGCCTCCACTCCCGGCTGGGGTCCGCTGCCGCTCAGCCGCCCGCAAAGCTCCCTCCCCTGCGGCCACCCAGTTGGTCTCCACCCCGCGGCGCACGGGCTCTCCGCAGAGTCCTTGGGGATACCGAGGGAGCGCGCCGGGGCAGGACGAGCCGCGCGGCCGGAGACTGCCCGCG	-
Ltn1	GAGCGGAAGTAGGAAGCCGAAAGGCTGGGAGGGCGAGGGGGAAGTGGCTACAGTGAATCCCCTTCCGGCGCGAGGGACCGGAAGTTGTGGCCCGCCCGTGTCAACTTCGGCTCTGCAGACTGAGAGCCGGGCTGCCACCGCCACC	-
Luc7l	AGGAGCGTCTTTCCTCGTCGCTGTTTGCGGCTTCTCTGGTCGAGTTGTGCGGAGCTTCTCGGCCGTCCCCACTGGCCACC	-
Ly6e	TCCTCAGCCTTACAGCAGCAGAGATTCCCATGAGCGTTTCAGGATGCAGTCTGTCCCCTCACTCCTTCCGGAAGCAAGCTAAGCCTGCGCACAGGTCTTAGTATCGGTGATTGCCAGAAGCCCTGGCCTTTCCACCCTCCCTAGGTCTGTCCTGAAAGGTAAGGTAGACATGCTACACCAGAAGCCACGCCAGGGCTCTGATGCCACATTGTGTGCGGTGGGGCACTTAGGGCGGTCTCAGCCAGGCTTCTGGGTACCACCGGGGACCGCCGCCGTGGGCGCATAGCTTGGGACCCCTGTCGTAGTCTCAGAGGAGCAGTTGTGCAGCCAAGCCAAGGGCACAGCCGGAGTTGCCAGAGGCCAGCAGCCAGGGTCGTTCTCCCCACCAGCCAGAGACCC…	+
Maneal	AGCC	+
Map1lc3a	GCGCCCTGGAGCTCCGCCTCCTTACGACCTGCGCCGGGAATCCGGGCTGTCTGCGCCGTGGCGTCACAGGTCCAGGCAGGCGGGTTTTCCGTCGGCCCAATGGGAGCGGCGCGCCGGCCTCCCCTTTAAGGAATGTTGTGACCTGACGTCACCCAGGCGAGTTACCTCCCGCAGCCGCCACCGCCAGGCTCAGCGCGAGCCCCGCAGCCCTTGAGCTCGAGCCCCGGAGCCCCCGGCGCGCCGAACCGCAGACGCATCTCTGAGCCGCGCACCCCGGAGCCCCGGCTGCGCGCCCCGCCGGGCCCGCGCG	+
Map3k12	GGAGCTGCAGCAGCGCCGCCTTTTGTGCTGCGGCCGCGGAGCCCCCGAGGGCCCGCTGCTCAGCACACCTGGCTCCAGAGGCC	-
Mcm7	CTCGCCTCCAGGCAGTCCCGTCAGCTTCCGGTAGAAGAGCTCTGCCACATCACGACCACCACTGTCCCCGCGGACTAGCCAGGTGGAAAGATAGTTAAGGAACAGGCGACACAGACTGATCTGGATTCGATTTCTACCCAGCTACCCTACCCCGTCTCCCGGGTCAAAGGATACAGTCTTTATAGATGAGCGGATCCCCCTTGGAAGACAGAATGAAGAACTGGGAAATCATGGCGGTTCTGGAGGATAGACGAGAACACGGTGAAAGTTGAACCCACCCCGCCTTGTGGACGCGGAACAAAAGGCCGCACGGAGGCTGGCGCTTTAAGAAACACTCCTCCCACACACACACTCGCGAGCATTAATTTCGAACCGCGGGAAACAGGGTGTCCAACCCGC…	-
Mcrip1	GCCGCGTCACTTCCGGCCGGCCCACTGGAAGCGGCGGCGGCGGCGGCAGCGGCGGCGGCGAGGAGGGCGAGGCCGCAGGACCAGCAGCCAAGCACTAGGACTGGACATCCCAGCA	+
Med17	GCGGAGGATTGTGGGGCAGCAGTGGGTAGTTTGCTTCCTCCCGGCCGCCGCGTCGGGCTTGCGGGAAGCTTGTTCCAGCCTTCCGTGTCGGTGCTGTACTCTGAGTCTCCGGCGAGTCGCCCTCAGGCCGCCGCCAGC	-
Med23	AGAGCAAGAGAGAGCGGCGGCTTCCTGCTGGTGGCTCCGCCCCTCCGCTCCATTCTTTCCCGACCCTGGCTCTCACCCGTCTGTCGCCGGGTTCCCCGGGAGCCCGGGGCTCGATGGTACCG	-
Mef2a	AAAAATAGCCCCGGTGTGGGGATCCGTGCGCGGATGTCCCGGCGAGTCCCGGGCTGAAGGAGGCGGCTCCGGGCGGCGCGGAGTGCTGTGGCGGGCCGGGCCGGGGCTGCGGCGTGTGCGCGCCCGCCGGCAGTAGCGGAGACTCGGAATTGCATCTTGTGGAAAAGAAACAAAGAAGAGTTTTCTGCAAGAATCAAACATTTTTAAGACAATTTCAACGGCAGCCCTGGACTAGAAGGTTAAATAATAGGAGCTGTGTACGATGCATTAGGAGATTGGAGAAAATTAGCTTCTGAAGTAATTATTAGGAATATAAGGAAGACAAGGTGACTGAAA	-
Meis1	AGCATTCTGGTCGGAATCCACCTCTCCGCCTGTGCAACACACACTTTACACACGCACGGCGACTGCAAGCGGGCAGCATCGATCGTGGCTCCTTTAAGACAAACTCAGACAGACATTTTTTTAACCCTCCTCTCTAATCTCCCTTCAGTGCAGCAGTTGCAAAGAGGGAGAGAGAAAGAGAAAGAGAGCGAGAGAAGAGAGAAACTGATTAGGAATTAGGACTGATTCAAGGAAAGCGGGCGCTAGGGCTTTGTGCATTTGAATATTAACATTTGAGGTGTTCTGACCAGAAGAAGACAGAACGGACGATCATTCATTCACCACGTTGACAACCTCGCCTGTGATTGACAGCTGGAGTGGCAGAAAGCCATGAGATTTGGTAGTTGGGTCTGAGGGGCG…	-
Melk	TGGGACTGGGCTCCCTTGGGCCCCGCCTCTTCCGGCCCGCGAGGTTTGATTCCTTTGGCGGGCGGAAGCTGCTGGAACTTGAATCCTGCAGAAATTCCCACCGACTTGTTCCGGCTTTGCTAGACTCTGCAGCCGGCTGCTTCACCTTCTGTCCTGTTCGGTCCTGTTCGGTCCTTGCTGGGCCCGCTGCCCTTCAGGTTCTGGTTGTCATTTTGAATAACCTTCCAGGTGGACT	-
Mettl13	CTCTTACCCGGATATGGTTTCTAGGTTCTGAGTGTAGCTGCGGGAGTGTGTGGCTGCTGCACGTGGGGCGCGGACCGAGGGTGAAGAAAAACAAGGGGGGCGGCAGCGGCGCGTGGCCAGCTCAGTGGTTCGTCCGCGCGTCTGCTGCACAGGGCCCGGTTCGGTTGGGTTTTGCGTGCAGAACAAATCTATGGTGCCTGTAGTGGCTAAGATTCCCGCCGCTGCTGCCTCCCGGTGCTTCCCGGGGTGATCTGTCACCAGGAGCAGTGTCGAAGACGCCGCTCACGGTGGGAAC	-
Mettl21c	TGGCTTTTGATCATAAAGAGCTCATCATTTCAAGTGTGGACCTATATAAAAAACACTGGGGACTTGAGGCCACACAAGCTGCGATCTCTGCTTCATAAGGCTCTGGCT	+
Mettl22	GCAAGCTGTCCGTCATGGCGGCTTCCTGAGCCCCATGGCTAGGGTTCCGCGTGGGACTTCAGACCAGTGTCATGGCGGGTGCATCCCAGGAATAGC	+
Mga	ATCCGGTGCGTGCGCAGGCTCTTCAGCTGAAGCGGACACACGGTGTGCGAACCCTTCAGAATAACCCTCCCCTAGAGGGATGTGAAGGACTCGGGGTGAGGCCGGCCACGCCCCGCACGGATGAAAAAGCATTTGTAACTATGAATTGACTACAGTTTTCTTACTACTGAATTTCTCACTGGAATC	-
Mir30b	CTAAGCCAAGTTTCAGTTCATGTAAACATCCTACACTCAGCTGTCATACATGCGTTGGCTGGGATGTGGATGTTTACGTCAGCTGTCTTGGAGTAT	+
Mir335	TCTTTTGGGCGGGGGTCAAGAGCAATAACGAAAAATGTTTGTTTTTCGTAAACCGTTTTTCATTATTGCTCCTGACCCCCTCTCATGGGTTATAGCCA	+
Mir342	GAAAATGGGCTCAAGGTGAGGGGTGCTATCTGTGATTGAGGGACATGGTCAATGGAATTGTCTCACACAGAAATCGCACCCGTCACCTTGGCCTGCTGA	+
Mir6240	TTGAGAAAAACAAAACCAAAAAACCCCAAAGCATCGCGAAGGCCCACGGCGGGTGTTGACTCGATGTGATTTCTGCCCAGTGCTCTGAAGGTCAATGTGAAGAAATGTGACTCTCTT	+
Mir7b	AGGAGCGGAGTACGTGAGCCAGTGCTATGTGGAAGACTTGTGATTTTGTTGTTCTGATATGATATGACAACAAGTCACAGCCAGCCTCATAGCGTGGACTCCTATCACCTT	+
Mir99a	CATAAACCCGTAGATCCGATCTTGTGGTGAAGTGGACCGCGCAAGCTCGTTTCTATGGGTCTGTG	+
Mir99b	GGCACCCACCCGTAGAACCGACCTTGCGGGGCCTTCGCCGCACACAAGCTCGTGTCTGTGGGTCCGTGTC	+
Mob4	CCCGCCCCCCGCGCAAGCTGCCGGCCCCCACATCCGGGTACCGACGCCAGCCGCCCAGACTCTGGCACT	+
Mocs3	GGAAGAGGCTGTC	-
Morf4l1	GGCGGCGCTGGCAAATCGCGCCCAGGATGTAGAGCTGGCTGTGGCCGACGGCGCGTCTGACGCTGAGTTGGGTGGGGTAGAGAGTAGGGGGCGGTAGTCGGGGGTGGTGGGAGAAGGAGGAGGCGGCGAATCACTTATAA	+
Morn2	GGGTGAGAGGTCGCCCGGTCGCCCCAGCAACCGAGGCCCGCTCTGTCCTAGAGCCCAGCTCCCTCCAGCCTGCCGAG	+
Mpc1	CAGGGAATGGCTGGTGACAGGGAACAGAGCTCCAGTCCTTGACTGAAAGACGCGGTGTGACTGCAGGGACGCCGCTCCGGCTCGTGACCGACCGGACGAACACCGCTCCTGGGCAGGCAGTCAGG	+
Mrpl10	CTTCCGTCTCCGCGCAGCGCGCATGGGAACTTCCTGTAGCG	+
Mrpl12	GGCCCGGACAGCTCGCCTCCTCCCGGATAGAGCGTCGCTTCCGCTTAGAGCCGCGTGTGACCTTCCCGCTTGCGGAGCT	+
Mrpl27	AGACTTCCCAGCCTGGAAGTGAACGTGAAGCAAAT	+
Mrpl35	CTTTTGCTTTGTAACTTTGAGTCCACTGCGGCCACCGTAGGCAGGCTGCAAG	+
Mrpl54	GACGTAACACGGAAGTCTGCACGTGCGAGCGGCCGGCCAGCGTC	+
Mrps15	TCCATTCGCTCAGCCCTCGGCAGCTCTTGTCGCGCTCTCACCTCGATTGGTCGAGCCCGAACCGTCATGGCTGCGCCCATGTAACCTGGATCCACCGCGGAGCGGGCAGTGGCGGTGCGGGCCCCCCGTCGAGTCGGGAGTCAAC	+
Mrps2	GAGTCTCTGCAGGATCTCTGTCCACGCGCCCGCC	+
Mrps24	GCGTCCCGGGTCGCGCCGGCCCAAG	+
Mrps6	CGTCTGCGCAGCTGCCGGAGCCTTTAAACCCGGCCTCGCGGGGTCGCACGGTGCTTTCGCCGTCCGGGAGCTGACCGGCCGTGTTCCTCTCTCGTCTTCCTCTGCGCCCCGCGTCCCCGCCCTCGCGACCCCGGCTCTCCTGGACTCGGCGCCGCCAACCTGGGCG	+
Mrps7	AGGGCGGGGGCGGGGCCCGCATGGGGGCCTGAGCGCGCCGAGGGCTGCGGTCCACGGGCGCGCCGGACCGCGTCGGAGGCCGCGAGGGCGAGGATGTGTCTTCGCTTCTTCCTCAGAGGGAACCTCTGAAGGGAAACCCACGCCCGAGGAAAGTGCGCAGGCTCTCATCCGTGTCCTGTCGCTCACTCACGCAGGCGCGCTGTGGGCAGCCCTCCGAGGTCCTGACAGCGGCCAAG	+
Mrs2	ATGCGTGGACGGCAGCGCGCAGGCGCGGGACGGCTCGCGCAGGCGCGGTGCGCGGTTGTCGCGGTGAGCCGGTTGACCCGAGTTCCGGCATGTCGGACCGGCGTCCTGGGGCGGCTTCCCGGTTGCCCGCGCGCC	+
Ms4a15	CAGAGGCGCAGCTCCTAAGCAGTGATTTCCAAGCCCCACACAAATAGCAAGGTTTTCACAGGATGATGTGTGA	-
Mtr	GCGGCCTTGCTCTGTAGCGGGGAGCTCTGCGCTTGGGAGTTCCGTAAGAAGCGCGTGCCCGAGGCACGGTACCCGGAGGCCCGGTGTGTCGGCTCTGGAGCTTCGGGGATCTTGTCAGTTCGTCAGGCCAGAAAACGCTGGCTGGAGCCGCCCGCGGTGGAATTCTTTGGAGATCAAGCCTTCCCTGCTTGAGGAGGACTCTTGGCGGCGCGTCGCCTGCGCTGTTGTCACTCGGAAAG	-
Mtx2	GCGTTGTCAGCGACGCCGGAAGTGCTTGGTCGGCCTGGCGGTAACCTTGCGGGCCGAGCCACCGCTGCCGAGGTGAGCTCTGCTCGTCTTAGCGTTGGCCCAGCGAAGCTCGTCAGCTGCCGGGGGAAGGCCGCCGAGGTCGCGCGGGAGGGCGCCGAGCGCCGCGGAGCTCAGGCGCGCGCGCAGGACCTCGCAGCCGAC	+
Myo1c	AGAGACCTCCCAGTCAGACCTGGACTGCTCCAGCTGTGTCCTGAGAAGCTGGACCAGCCACATCCCCAGGGGCTGGAGTTGAAGCAGGACCAACTGGCCTTCCCAGCGTGAGCCAGTGGAGCCGCTGGAGCCAGTGGGCCACCGGACAGTGTTTGCGTTCTGCAGGCTGGCCCTCCACACAGCGGA	-
Myo7a	GAGAAGGCTTTGGAGGGAGAGGGCGGGTGGCAGTGCAGGCTGGACAGCTGCCCTGAACAGAAAGAAAGAGTGACCCAGGGAGACAAGAAACAGAGTAGCCCAAGGGAAGCCCACAGCAGCAGCAGATCAAGGCTCAAGCTGGAGCTGAAAATTTGCAGGCTCCAGCCTCAGCTTCCAGAGTCCTCCTGACCTGTGACCCCTGGCTCCTGGCTGGGAGGTGGTGACTCGGAGGGTGTGGATAAAACCCAGAGCTGTGTCTGGTCACTCCGGCAGGTGTGCTGACGTAGAAGC	-
Myo9b	GGAAGTGAAATCGCACGGTGCAGCGGCGGGCGAGGCTGGTCGCTTCGGGGCGGGGCGGCCGGGAGCAGCGGGCAGGCTGGCCGGGGACCGGTGGCGCGCAGCGGCCCGAGGTCCAGTTACAGGAGGTGTGCACCCGCCGGTGAGGTATGCTGAGGCCAGGAGGCCGGCAGT	-
N4bp2	AGCTCCTAGTTCCTCCCTCGCTGCCCAGGGCCAGAACGACCTTGTTTTGCTTTTCGGGCTCGGGAGAGAGGTACTTTATTTGTGGGAAAGAGATTACGGACCTGAATATTGCAGGTGCTGAGATGTAAGAAGACTGCTGTAGAGTCGCAGATGACAATCTTTGGCCTTCCTAATCACATGAGTATTGTCAATGCCAGCCAGACAGGAAATATTTTAGTTTTGGAAGTCAGAATGCCAAGGAAAAGGAAAAATCTTGGGGGAAATCCTTTGCGGAAGACTGCAAACTCTAAGAAAATTGTCGTATCCCGTGTTGCTAGTCGTGAGGAGCCAACCACTACTCTTCCTTCCGTGTGTGAGACAAAAGTTGATCAGGAAGAACTCTTCACCAGTATCTCAGAG…	-
Nap1l1	ATAATAGACTATGTTCTGTGATTTTTCTTTTAACTCATGATTTTTTAGAGGGAAGATAAAAAGGACTAGATTTGGGTGTTTTTTTTTTTAATAGGTATTTTCTTCATTTACATTTCCAATGCTATCCCAAAAGTCCCCCATGCCCCCCCCCCCCACTCCCACTTCTTGGCCCTGGCGTTCTCCTGTACTGAGGCATATAAAGTTTGCATGTCCAATGGGCCTCTCTTTCCACTGATGGCTGACTAGGCCACCTTCTGATACATATGCAGCTAGAGACAAGAGCTCTGGGGGGTACTGGTTAGTTCATATTGTTGTTCCACCTATAGGGTTGTAGATCCCTTTAGCTCCTTGATTACTTTCTCTAGCTCCTCCATTGGGGGCCCTGTGATCCATCCAATA…	-
Nbas	ACTCTGTTCCCGGCCAAC	-
Nbdy	AGCCCCGTGCCTGGAGGGGATCCGCCATCTCAGATCTCGGCCTTGCCAGGGCCCACCAGAGAAAACTAACGCTCTGGTCCTGTCATACCT	+
Ncaph2	AGTGCCCTGGCTACGTACTTCCGGGGCGGGAGCACCAAAATGGCGCCAGAACCAGTAGCGGGTTGAGCCATGGTTCCGGGCTTCTAGTCCCGTTCTAGAC	+
Ncoa7	ATCCTCCATTTGTTTTGAACCATGTCACTCTGCTTTATTCTGCATATTATCAGCCATTATAAACGTCTCAACTGATAGTTGCTTTATTTTTTTAATTGCAGGAATATGACTCACTGATTAAAGAGGACGTTTCCAAATACTTTTTCACTTTTAGCTGTGTATT	+
Ndufaf5	CGTAGTCCCGTTGGCGCATGCGCCTAATAGAAACCATGCCCTGCTGTGGCGCCCGGGCTGAAG	+
Ndufaf6	GGGTCGGAGGGCACCCGAAGCGGGTGTC	+
Ndufb10	ATCCCATGGTGCCTCGCGGCTGCCCACTACGCAGGCGCAGCTGTCACCTTTCTGCGCAGGCGTAGAGGTCCCGCGTCCTTAGCGGGCCCAGCGGATCCGGACGTGGAGCGAGTAGAAGGTCGGTGGGGAGAGTTTGCTTAAGCC	+
Nfatc3	GGGGGTGGGGGGCGGGGAGCCTTGGTTGAGGCGACCGTGGCTTTTCTGCACCCTCGACCGGCGGCGGTGACGGCTCCCGGTGCGGCGGGGCGCTCGGCCAGCTTTCTAGGTCGGAACGGAACGCTCGGCCTCGCGGGCCCCGCCCGGAAAGTTTGCAGTGGAGCCGCGACCTCCTGGCCGGCGCGGCCCAGCATGAAGCGGCGCTGAGGAGCCGCCGCGGCCGCCTGAGGAGGAGGCGCTGCACCCCGGGCCACGCCG	-
Nfe2l1	GGTCCTTCAGCA	-
Nfrkb	CAGACGCCTTGCGGGAGCGAGCGCGTTTCGGAGCCCACGGCCCGACGAACCCCGGGTGAGACCCGCGGACTCTGCTGAGGGTGTATTTTTATGTAGTCTACCTGTGGAGAAGAAGCA	-
Nhlh2	AATTGGTACCAGAAGAGCCAAGAAGCCACACAGGCAGCTGCCTCTCCTCTCTGGCTCTCCCAAGCTCCCCTTTCTCTGCTTCCCTGTCACTGTTACTCCAGAAGACGTCCACTTCTCTCCAATCTCTCTCCAGCATCTCCAAGCTACTGACTATATACATTTCACCACAAGCCCTTTGAGTGGGGAGGCGTGAGGTTTCAACACTTCGACTTATAAAGATCAACAACGAATTTTCCTGAAATGTTTAAGAACAGTTAAAAACAAACCAACAAACAAACAAACGGGCGTTTTCAATCCATCAACTAAGTGAACAACCATACACCCGCTAAGACACCGCCGCTCGTTGTGGTGGTCGGCGAGATGACAGCTGCTTTTTCATCTGCGAATGTAATAAATATT…	+
Nhlrc1	ATGCCCCGCTCCGTGACCGTGACCGTGGCCGTGACTGAGGGCTGCGCGGAGGCAGCGGAGCAGCGGGAGCA	+
Nhlrc2	AGTTTAAGAGTGGGACACACAAATGGGCAGGCTTTTCTTAAGTCGGCTCTTTTAAACGTGTACATGGTTATTTGAATTTTATTTGTCTTGGAATTCCCTGCCGGGCTTCAAAGGCAATGGGTTCCCAGCTCCTCTGGAGCGCGACCCTAGCAGCCTTCCCCGTGTCGAATCTGGCGCTCTGAACGTCCAGGCTTCGCGGCGGCCCGGAACCTGGAAGGGGCGGGGTGGGCAACTCTGGAGTTTAATTACGCGCCAGGGAAGCACGGCCCTTTGGACTTTGGCGTCCGGAGGAAGGCTTATTGGAGGCGGAAGCGTGTGTGGCGCAGGGCCGGGCTGGCCAGGCCCCGCTCTGAGTCAAGAGGGCGGCGCACGCTGGTCCGACCCGCGCCCTCGGCCCCG…	-
Nol12	TACACCCGGAAGTGTTTTAAAGTCAGAAGCGGCCACGCTGCCGGAAGCTTCACTGCA	+
Nop53	CTAAGCTCTTCCTTTAAGAAG	-
Npdc1	GGCTTCTCCAGTCGCAGTTCCCGGAGTGGGTACCGAGCCCGGGGCCGTGGGGTGCCATGCTGCCCGGGTAGCGGCGCTGAAGC	+
Nphp4	GGTTGCCAGCTGATGTTGGGCTGCTGGGTCTTCTTCAGTTAGTTCTCTGCCTTCTGAGCCGGTGCGCGCTGCGGTCCGGGGTCGAAATGGATACTGTACGCTCGCCAGAGCCTTGAAGATGCCCACCGTCTGGTGTGCCCGCCTCTATCCCAGCCTTAGGCCATGCAACTCGCTCAGATCCCTGCGACCCTCGATGCACTGTGAGGCCCCTGGCTCAGTCCATGTCCAGCCACTGGGGCGCAGGGTTGGCCTTCTCCACTGCTTGGAATTCCAACCCACACTGCTGTCCGGATTCTCAATGGTGCCAGGAGTGGTGGAGGCCCACGTGAGGTTGGACGGGCAGC	-
Npr2	CTTCTGCCACCCTATCCTTAGTCCCTGGACCTGGCTGTGGGCTGGTAGCCCACTCCTTCCCGACCCAGGTTTCCCCCCATCCTCTTCTTGCGTGGTCCCCAGCACTTTCTGTATCCGGGCCGACTAAGCTTGCCCCCACTTCTCTTCCTGGCCCTCTTCCCCAGGCTCCAGGCTGGGTGGCGCTTGTGCCTGCCCAGTAGGCCAGAGCGGCCCCTGGTTCGGGGGACCGTGGGTCAGCTGCTCTATCCCC	-
Nptx2	GCGGAGAGCGGGTTTTTGCGACGGCAGGCGGCGCTTGTGCTGCCGTTTCCGTGCTGCACGCGGTTCCCTCGAGTGCCGCGCTCGGACAGACGTAGCCGGCCGCGAAGGCGCCCAGACGGCAAACCAGCGACCCATGCTGAAGTGAGCACACAGGTCAGCGAG	+
Nr2c2ap	GTGCGCTATCCGCACGCGGTTCCGGGTTCGTAGATCTGCAGAGCCGCTGGGGCTCGGTTGGTTTAGAAAGCTGCTTTTAGTGTTCCTCCGGTTCCCAGATCGCCCACCTTGTCATATAGAGGTGGCCGGGGGTAGGGAGTGTGGCCGCTAGATCAAGTTGGGAGTGGCAGCGCCGGGCTTCGAACTCGCGTTCCGCGAGTCATCCTAGAACTGTG	+
Nr2f6	CCCCCGCCGGCGCCGATGGAACGCGGGTGTCAGGCCGGCCGCAGCGCGGGGCCGGCGGCGAGCGCCAGGGCGAGGCCGAGGCTCGGGCCCAGGCGCAGGCCGAGGCCGGCCGCGCGAGCGCTCGGCGGGGAGACGATCCAGGGAAGGCCGCGGGTCGCACTCTCCACTCAGCTCTATCGCCTGGACCTCTGCGATTACGGCCGGGCGCGCGCGGCGTGCGGGACTCCGGGTCTCCGACGCGCGCTCCCGCCGCCCCTCCCCCCTCGCCGCGTAACTTGCGGCCAAAGTTTCCCCCCGGGCTCGGGGGCGCCCGCGCGCGCTCGGATGGTGAGCCACTAAGTTGGCCTGGGCGGCGGGGCCGGGCCATGGCCCCCGCGACGCTACCGGGTCCCCAGGACT…	+
Nr4a2	GGGGAGCGCGGCGGCTCGGCGATTGGACCGCGGGCCGCTGACGCGGGCTGACGCGCGCAGACTTTAGGTGCATGTTGGCAGCAGCAGCTCGAGCCACATAAACAAAGGCACATTGGCGGCCAGGGCCAGTCCGCCCCGCGGCTCCGCACAGCTCCGCGTCCCTCTCTCCGGCCCCGCTGGCTGCCTCCCTCTCCTGCGGCCGGGCTGGCTGCGTGTGGCTCTCCGCGCCCCGCTTCCGCAGCGCTCCCGCGGACCCGGGCTCCTCTGCTCCCGGAGGGAACTGCACTTCGGCGGAGTTGAATGAATGAAGAGAGCGGACAAGGAGATCTGACGGGCTGGATTCCCAATAGCTCTTTTTTAAAATCTTGGAAACTTTGTCCTTCGCTGAATTACGACACT…	-
Nrarp	GAACTATTTTGCAAAGGGACGCGGGTGGAGTTCAGCTGGAGCGAAGCCTAACCTCGAAGGGACCACGACTGCGAGTGTCGCGGCCTCCGGCTGCCCCAGGTTCTGCGAACCAGCACCCAGCCCTGTCGCCCGCCCGCTTGGGCGCGGCTGGATGCAGCAGGGGTCCCGCGCCAGCGGCCCTCGGCCCCGAACGCCCGGAGTGCGCAGGGGCGGCGTGCGGGGCCCGAGGGCGCAGCGCCCTCCATGCGCCGAGGCGTACCTCGAGACACGCCCCGAGACAGCCCGGGGCCCGCACTGCAGCCGCCGCCCGCGCTAAGCCGGGGCGCGGCTCGCAGCCCTAGCTCTGCGGCAAC	+
Nrxn3	GTCTTTTCTCTGGAGTCCTGGGAGCTCTGTTATGGGCAGCACTGCCTCTGGCCAGCACCATGAAGTCTGAATCTGCTTCCGCTCTGCTCTGGGCCTCACTCCACCTGAGTCCTCAGTTGTTTGCGGTTCCCCTTCCCAGGGTCTGCTGCTAGACCGTCAAACCTCAGCACTGGGCCTTGGCTTGGGCCTGCCTTTTGCCTGGCTCACCTCCCGATTACTCCTCCTCCATTACAGCACCCTGAGCCCCAGCCCTGTCCTTGGTCTTCCTGGCTAGGACGCATTTGCCGGGAGGAAGACATTACGGAAGGCTTATTCCCACCCTGGGCTCCTTCTCCTCCTTGAATCAAGGCCTCCGGATCCACATGGATAGCTGAGATCTTTTCTTGGAGAAAGATACTT…	-
Nsd2	GGAGAGCCTCGGCCTGGCCGCGCTGCGCCCGCCGCTGCCGCCGCCGCCGCCCCCTCCTGCCTCCCTGCCCTCCGCGGCCTCGCGTCCGCTGTCGCCGCCGCTGCCGTCGCCGGACAGCCGCTGCCGGACAGCAGCCGGAGGATGCGTTGCAGCCTCAGGACGTGGTTTGACATTGACGACGAAACGGTATGAAATCGGATGGTCTGACGGGAATCATTTTCAGTGTTCTAAGAACCAAAGGATCTAGGCTGG	-
Nsmf	TGGGGGTGGTGCCAACTCAGGCTCAGCGTCAGGAGGCGGAGCACCGCCCCCGGGTCCAGCCGCGCTCTCCTACAGTGGCTGGACGCGCTGGGCGCTGGGTGCGGCCATGCGGGGCCTGGGCCTAAGTCTGACCCTGACCCTGAGGCTGAGACCTAGCGCGACCTCAGGCGCCGTACGGCTCCCCCGGCAGAGGCGGCGGGCGCGAGGCGCGCTCTGAAATCCGGGGGATGCGCGGGCGCCGTGACC	+
Ntan1	GGCGCGGCGCCCACGGTGGGCGTGGCATGCCCCGAGGCGGGGCGAAGCGGAGCGGGGCGGGGCGGGGCGGTGGCCACCTAACTCGGCCTGGCGGCGGCCTAGACG	+
Ntf5	GCCGGCGAGCAGCGGGCGTCCGAGCTGCCAGCGAGCCGGAGGAGGAGCCGCAGCGGCGCCAGGGGCAGCCGGGGAGCAGAGAAGGGCGCCCCAGGTGGTTGCCCCCTCCCTCTCCTGAGATGTCAGGGAGGAGACTACCTGTATCCTACAAAGGGGCCCCACACAGCCTGGGGGCCCCCAGTCCCAGAGTGAGGAGGTGGAGGTGCTGCTGTTGACAGGTGTGCAAGCC	+
Nudcd1	GGGAACCACGCCGTTTCCCAGCCTCAGTTCCAGGAGTGAAGCGCGGACCTTTCAACAAGAGCTTTATTGATTCTCTTGCTGGGATCGGGGGAACGCG	-
Nudt3	CGTCCGGCGAGCCCGCGTGCCTTACGCAGCTGACGCAGCGCGTCCAAAATGGCGGCGCGGTCGTCGTCGGGGGCGGCGGCGGTAGAGGGGGCGGTGGCGGTGGCGACGGCGGCCGTGACGGCGGCGCAGGGCCTGGGCCGGGGGCAATGAGGCTGTCCCGCCGCGGAGCCGTGTAGCGGACACACAGACCCTCCTCCCCGCCCTCTCGATCGAGCCTGGGGCGCGCGCGCGCGCGGCCGCCCGCCTGCAGCAGGCTCCCCTTCCCTGGACTCCGAGGCCCCGCACGGCACCCCCCACCCGGGCCCGGAGG	+
Nup153	CAAGAGCGGCGGCGGCGGCGACGACTGCAGGGACGACGACGGCGGCGGCGGCGGTGGGGCGGGCGCAGCGCGCACAGGGGGAGGGGTTGGCGGGCGGCGCCAGCGGCCTGGACTGCGGCAGCGACGGCCAGGGCGACTGAAGAGGAGCCTCTAGCAGCGGGCGGTCGAGCTAGGCCTCAGCGGCGCCCGGAGCTGCTCGCGCCGGCCTCGGCGGGAGATCTCCATAGAGACGGTGACAAACACAGACGCGGGGGTCCGCACGCGGCCGGCGCTCCTCAGCCACCTCGGGGCCCTCAGCCGCCGCCACCGCCTTCCTCGCCGCCGCGCGCACTCTCAGTTCCCGCTCGCTCCCTCGCGGTTCTCGCTGTGTCTGTGTGTCGCCTAGGGCCGGGCGGGGGA…	-
Nup205	GCCCTCGGCTTGTTTTAACGGTAATGGTCGCAGTTAGACTCG	-
Nup93	AGAAGCCGGCAGCGGGCGGCGACGGAGGCAGGACTTCAAACGAATTTTGAAGGGCCACAGTTCAATCCACAGGACCCAGAAAGCATCTGCATCTCTA	-
Nwd2	ACTACTGCGTGGGGCTCCCAATGCCCTGGAAGCCGCCTGGTTCCTGCGCGCCCACAGGAGGGCGAACAGCCAGGAAAGGCTTCTCAGCGGGAGCAGGGAGGCTCCCTGGTCCTTTAAAGGTCTAGGAGAACTGCCCGCAGAGACTCGCTCCCCAAAAGGGTCCGCGACCACGCGGGGAGGGCCACGTGAGCATCGTGGCTTAGCTATAAAAATCCCCCGATTGCACGAGCGTGGGGAGAGAGCGCCGAGGCGAGACGTGTCCTCCCACGCCACGAGAGGCAGGGAGAACCTTTCTCAATGCCTGGAGCTTTAATGCTCCAGCCCCTTGGCGTGTGGTGTGGAGGAGCATTGAACTTTGGGGGACTTGGCAAAGGCTTGCAGACGCCCGCGCGACTGGAT…	-
Nxph4	GTCCGCGGGCCGAGCCGCCCGCTCCCGCTGCTCGCGCCGCCGCCCTCTGCCCGGCGTCCCTCACCCTGAGCCCAGTCCTGCCGGACTCGGGACCCGCCCTGCCCGACCCGCTCGACCGCTCGGGAAG	+
Odf2	CCTCGGGCAGGGCTGCGCCCTTCTATGGGCAGAACCCCGTCCCCTCTTGCCCGCTGGACAGTTGCTGTGCGACTTGGACAGTAGAGGAGCGCCTCCCAAGTTTTCATCCAACTGCCACCCCCAAAGCTTCCACCCTCCTCCCCTCAGAGAGAGGACGTTTGATGCCCGGCCCCTGAGATTCTCATTGGCCAGCCCCTCTGGGTCCCCCTGAGCAGAGCCTGCCGACCCAATTGCCCATCTTTGCGGCTTTGATGCTTAACC	-
Osbpl10	GGAGCTGTAGCGGCAGCGGCGGCGGCGGCGGCGGCGGCGGAGGAGGAGGAGGAGGCGGCGGCGGGGCTGCCACCGCGGCGGCCACCGGCTCCCCGGGCGCGCAGCGATC	-
Ostc	AGTAGGCGGGCGTGTTTCCGGGCGGTGCGGGAGGCTGGAGGCCAGAGGGCTGGCCCTACCGCCGGGGAC	+
Otud5	CCGGGTTCTCTCCCGGCGTTCTCCGCGTTTGCTTTGCTGTGGGGTACTTGGCGGTGCCGCC	-
Otulinl	GAAGCGAGCGGGGCGCCGGGCTGTAGCGGAGGGTGCGCGCGGGTGGAGGCGCGCATCCCGC	+
Oxct1	TGCCAAGCCTTGCGCGAGGGGAAGGCAGGCTCTAGCGCCCCCTCCAGCCTGAGTGCAGCGCCCGCCGCTGCGGGTGTGCCCGCAGATGAGCTGGAGCCCAGCACCTCCGGCCCCGGCACAACCCGCGGGGCTCGTCCTAGCTGTGCAGCCTTTCCATTCCTAGCCGTGAGCCCCTCCCTGTCTCGCTTCTTGACAAGCCAGCAGGCAGCAAGGGGCGGCACCGCTCTGAGGTCCCGAGGACGTCACTGACGCGCGGTCGAGCCTCCAGCCCGCCCTACCGCTCGCCTTGCCTTCTCTCTTCTTAGCCGGTGACGCCGCCGCGGCCCCGGGCAACCAGCACTCGCACGCACTCCCGCGCGCGCCACCGTCTCCCGCACCCGGGGCCGAAG	-
Oxsr1	GTGTCGGCAGGTGGAGGGAGAAGGGAAAGTTTGGCCCGTGCTTGGGGTTCGGGTGGAGGGCGGGACGGAGGGGCAGGGCTGGGTAGAAGCTTGTTTCGCGGTGCCGCGGAGGTTAAGGCCGGCTCGTGGGCTGGGCCGGGGACTGCGGGACGCGGAGCCGCGGGAGGCGAGGTCGGTCGCAGCCGCGCGTCTCCGCCTCGGGGCCGCGCTTGACCCGCGCGCCCCGGCGTTGTGCGCCCCAAGGCTGGGCCAAGCGGCGGGTTGGGGGCGGCGGCTGGGCGTGGGGAGGCGCGCGGCGAGGTGACCTGAGAGCCCGGAGCGTGAGGAGCACGGAGCCAGGCGCTGCAGCCGTC	-
Pacrg	GAAGCCTGCTGGGAGGCGTAGTTTTAACCCGTAAGATTCGCCTCCGGCAGCTGCAACTGTCTTCGCTGGTAACCTTTTCCGGAAACGCTCGTCACGGAGGGGCGGGACTAGCGTCTCCTAATGTTGACTAATCGCTTAGCAACCGGGAGGCTTACACCTTTGGAAGCTCTTAGAGACTCTAGCCTCGGATCCCAGCCCTCTTCCCGCCCCTCTCCTCCCCTAAACTCCCTCCACCTTGGTGCTGCCAAACATCTGGATCTCCCTGGGCAGCACGAGGGGTTGAATTTCTACCACTAGAGCCTTTTAGAGTGTTTTCCCGACCCCCTGCTCACTTCTGTAAAAGCCACTGGTTTTTCTTCCACACCTCTGATAAGAACAAGACGTTTTCTAGGAAGAATG…	+
Pafah1b1	CCGGGACAGCGCAGTGACCGCTGAGGCAGAGCAAGAGTCGTGATGGACGCCAGCCGTCAGGCAGTTTAGAGCAAAAGGGAAGCTTCCCAAGGGATCAGGGGGCAGAAGCGAGAAAAGCCGCGGACGGGACGCAAGCTCGCCGGTCGGCTCGGGTACAGCCGCCAGCTCACCCTGCGGAAGGGCGCGCGGCCCAGGCCCAGGCCCAGGCCCAGGCCCGGCCCGCGCATGCGCCGCGGGCCCTCCGCTCCCCTCCCTCTTCCTGGCGGGTCTGGGGCGGCGGCGGCGCGGTGACGTCAGGGCGTTGGGGCAGCTCCTGTGACAGACGGAGCTGGAGCGGCGGGGCGGCGGCGGAGTCCGGCGGCCGAGATAGCGAGTGAGGGAGCGAAGGAGCAGCGAGCC…	-
Pank1	GGGAGTAGTTTGGTCACATTAACGCACGCGCGCCTGCTCACACACTTTCGTGGGGCGGGGATGTAGCATGGGTGACCTTGTGAAGGTACTAGCCCACTGGGGATAGGATTAGCAAACCTGAAACCTCTGCAAATATCTGGCTTCCTCCGGCATTCCTCCCGAGGCTTCTGGCTGTCTCGTGCCTACCTCACCCAGTACCCTTTAGGCTCGCTCCGCCACACAAAGCCCCATCCGCCTATCTCCTCTTCGCAAACCCCGAGAACTTCATTCCGCACGTTGAAACTCGTCGGTGGCGGTGGCGGGTAGGACTGGGCATGCTCAGTGGCGGGGACAGGTCTGGGAGGCGAGGAAGCCGCATTTGAAGTGGCTCGGCCTTGGG	+
Pbx2	TCCCTCCTCCCTCCTCTCGCACACACACCCCCGCTTGGGCCTCCTCTCTCTCTCTCTCTCTCTCCGGCTCCATTTTCTCCGCCGCCGGGGGCCGGGGTCTCCTGTGGGGGTGCCCAGGCGGCACCCCGGGTCTCCCCTTCAGTGCCGGGGTGAACCCCCGAGGGGAGCCGGGAGGCGGGTTGCCGGGCGGGGTTGGGGCGGAGGGAGCAGCGGCCCCAGCGAGTTTGGGGGGGAAGTCACCCGGCGGGGGGAGGGGCGAGCAGGGAGGGGGCCTCAGGCCCCCCCCCAGCT	+
Pbxip1	GACTCCCCTCTTGTCTTCCTGGGCTGGGAGGTTGCAACAAGTTAAGCTGAAGACTGAAGCGAGGAGCTGGGTCAGGTGGCCACTCTAGCTGCACTGGACCTCCACAACT	-
Pcbp4	GGGGGGGCGCGGAGCCGGGCTCCGGGCCGGCCGGGCTCCGCGCCTGTCAAACCCCTCATTGTTCGCAGCTGATGTCACTCGCAGTTGTGAGCGGCCGCCTTTCCCGGGGACAATGTGGGACTGAGCGGCCCAGCCGCTGCCGCCGCCGCAGAACAGCCCCAGCGAGAGCTAGCTGAGCCACAGTGTGGACACACTCCCAGGCCGCTGCGGCCCCAGCCCCGCCTGACAGG	+
Pcdh17	AGTCAGCAAGAGACGCTGGGGAGAGAATCCGGACTGCGAGCCCGGCGGCTGCCGCAGCGGAGGAGGGCGGCTCGGAGACGGTACTCCAACTGTTGAATTGAATTTTTCACCTTCCATTTCCTCCGCGTCTTGGCTGGCGGAGATGGATTTATTCGGTTTGAAACCTGCACGTCTTTCTCAGGCTTTGGGGTGATCCTGACAGGCACCGCACTAGACTGAAAGAGACCACTCGTGACAGAAAAAAAAAAAAGGAGGAATTAAAATTTAAAAAAAACCTCCACAACAGACTGCACAATTAGCTATGCACACCGATGCTGGACTTTGTGAACAGAGACCGTTGGGAGGAAAATCTTGAACTATGATCCTGGGCTAAGCTGTGAATCATTACTGGAAACGTGC…	-
Pcdhb22	GTTAAGTTTTTTTTTTCTTTATGAAACCCAACCAACTGGAACCACAATTTTGGTACCTAAGAGACATAAAATTACAAAGAAACACCAGAAGTATTAATCTCACTTTATGCTGGAAGAATTTTAAGGAATCACGTGACTATATGTTACTAATTTTACAAAGTTACTGATCAATCACTATTGTGTCTTTTTCTCTCTCTCAGTTTCGCCTAAAGTGTCTCCAGCTTGTCTGTGTTGTTTATTCTTGTGATTTTTAGAATCTAGGGTAGTACTAAGAATTATTTTTTGTTGAACGAAAGACTGGATAATTAAAATAATGTTGTTTAGTGTTTAAACTTCTGACAACCAAATAGACTGTAAAAAGAATGGAACCATGCTGCAATCTGTTGAAGAGCATAGTCA…	-
Pcf11	ATTTCGCACGACGCAGCGGTTGGGAACACAGACATTTTCGGAGCTGGAGCCGCCACTGCCGCCGCCATTTTGTGTCTGTGGAGAAAGAAGCCCCGGCGGCGGCTGGAAGCGGACGGAGATTCCCCGTGAGGCTGCGGCGTTTCTTCCCCGAGGTTCCCCCTGGGTCGTCCCCCATCCCCCCTCCGTGGTCAGCATGTGGTGAAGCCGCAGCCGCCGGAGACCCGGGGAGCGAGGCCGAGGCGTCGGAAGGGAGGCGGGGTGTCGAGCGGCTTCAGCTTCGGCGGCGGCGGACCTCGGAGGGGGGCCGCGGCGCA	-
Pcsk2	GAAAATGCAGATTTAGCATCAAGCACAGACACACACTAGCTCTTTCTCTCGGGTACACACAGCTCCGCACATTCGCACCCCTGCCAGCCAGCCGGGCTGCGCGACTCCCCGGCTTCCCTGGCAGCCAGCTGCTGGTGGACAGCGTACAGATTTGCTGTTTGCCAAGCTTCTTTTCTGCCTCTTTTGCTATACAAAGATTTTTTTTTTTAAAAAAAAAAAAAAAGAAAAACAGAAACAAAAACTACATACCTATTTTTTATTTGCATCTTCCCTCTTCGTCCCCTGCTCCACCACCCTGCGCGCCTCACAGCCCCACTTTTCACTCCCAAAGAAGG	-
Pde4a	GGCTGGCGCCGGGTTCCGAGAGCGCAGCGGGCTCCAAGCGCCAGGAGGACACCGGCGCCGCCGCCGTCCGCGTTCTCCGTCCTTGGGCGCCATGGCCCCACTGAGGCCAGGAGCTCCCGTGGGTCCCCAAGCACCTCGGCCGTGGCGCCACTGAGCTCGGACAGGCCAGGGGACGTTTTTGCCCCCGGGCACCCCACAAGACAGAGCGGGAGCC	+
Pde6d	GGGAGCTCCACGACTAGAGGGAAGGAGAAGGGATCAGGAGCGGGAGCTGAGGGGAGGGAGAGGCCGGTTCGGGTCTGGCCGCCACCGCTGTTCACCTGAGGTGTCCGGCCGGGCTGCGGCTGTCCTCGGTTCCTGGGTACCGTCTGCGAGGCCCCGCGGAGCCAGCGTGGGAGGGCCGCGGGCGGCAGGCGCCGCATC	+
Pdp2	GTGCTGGTTCCTCGACTGGGGGCCTCTCCAGGGAAGTAAAACCCAGTCGCAGCAACCGCGGAACTGTGCTCAGGACCAGAGTGAGCCGAGAGGATCCGCCGAGTGCCAGCGGCGCCAGCTGGGGAGGAGAGGACGAGGATACGAGGCTGAAAAAACACTCCACCTCCACCTGCCACTTGTTTCAGA	-
Pdxp	CTTGTCCACGGAGGGAGCGCAGCGCGCGCGTGCGAGCGGCCAGCCGGCTGC	+
Pdzrn4	ACCCCTTTTGGCTCTCCTCCCTCCCACCACTAGC	-
Penk	GCTCCAGAATCTTGCCCTAAGCAACCGACGCCAGGGAAGACAGGGCGCCCTCGGAAGGACAGGATGTCATCAGGAAAACAGGACTCCCCGTGGGAAGATAGGATACCTCCAGGAAGATAGAATAGTCCCAGGCATCACTAGAACAGCAGGAAACACTAGGGTCCAAGCTCTCATTGAGGCACCCGGGGAGGTTGTTGGGTTGTGGGCGGGGCTCAGGAAAGACTGTCCCTGCTGGTCCTGATCCACGACCACCCACCCGGCAAGGTTCTCTCTAAGAGAACCTTGTCAGAGACAGAACGGGTCCCTACAGGCGCGTTCTTCTCTCCTACAGCCC	+
Pepd	AGGAACCCTAGCTGGTTCAGCTGACGCTGCACTCCACGTGACGCTAGCGCCGAGTGAAC	-
Perp	GTCACCGGAATCAAGGTGTGGCTGGAGCGCCGCTCCCCCGCCGCCAGCCCGGGGGCCGCGTCTTCGGGGGAGCCGCCTCTTCCTTTAGTCGCGGTGTCAGCGCTCGCAGGACCACTCTTGGCCGCTGCTCCTGCCCGGCGTTCCTCCGCTCCGCGCCCGCCGCCACCGACGAC	+
Pgls	GTACTGGCCTCTGCCGGGAGCGCCGCCGCCTCCCCACCGCC	+
Pgm1	ATCCGAACGACTTTGAAGATCTGCTTCGTGTGGGGGGGGTATGGGTGGGTGTGTGACCCGTAACTTTGTCTCAGGAGACAATCACCATAGGGAATTAATGAGACTTCCTAACCGACAGTGATGGTCCAAAGGAAAATTCTGTGTTGTTTACTCAAAGGACACTGTGGCAGCTTCAGGTCCGATAGACCATTTGGGGGACCCTCAGCTACTTCCTGGACACCCTCACAGAGCCAAGTATTGGATATGAAAG	-
Pgm3	AAGCTGGGCCACGTCTGCGAGGTCTGAGAGAGTTGGTTTGGTGCGCACTGCGCGGCCGCGTCTCGCCTGTGGAGAGAACGTTCTTGCTCCAGATCTAGGC	-
Pgrmc1	GCCACTGTTCGCTGGGAGGGCGGAGGAAGCGGACTGTTCCGGAGCTCTGCCTAGCCGGGCCCAACCTTTGCTCCAGAGATC	+
Phf6	CGGAGGGAGGCAACGTAAGGGCGCTCGGCGAGCCCGTCTCTCCTCGAATGAAAGGAAACTACCCCTGGCGACAGAGCCCCGCTCTTCGGCAGTGCCGGAGAACCGACTCCCGCCTTCCCCGTCTTCCCTCGTGGGCGCTGTCCTCCCTTCGCCCAGCCGTGAGCCCCACTGCATTTCTTGAGGCTTAAAGTGGCAGTCTCTAAACACTTTAAAAATC	-
Phip	TTTCTGCGGCGGAGGGATCCCGGCGGAGGCGGCCGCAGCCGGGGCCGCTGCCTGAGAGTTGTTGTTTCCTCCTCCTCCTCCGCCTCCGCCGCCGTTGCTTGAATGGTGGAGCCGAGGCTCGGCTCGTGAGCACACACTGACAGCTACAGGGCAGGCGGCGGCACCGTCCCCGCGTCCCCTCGGCGGCGGGGTGTCCCGCCGGCGGCCCCGAAGTGACCCGCAAAC	-
Pias1	GACGCAAG	-
Pigf	GCCCCCTCGCTTTCTGGTCTGCGCCTGCGCCAGGGGCCATGCCAGCCTGTAGCACCTGAGGGTGGGAGGCGGTGGTGTCCCCCTTCCCTTCGGCGGGCGGGAGAGTTAGATAGCTACCCAAGAAAACATC	+
Pigq	GCTGATGTCCCGCGGCGGGCCTGGGAGCCGCAAGCACGGTCGTCCTCCCGGGCCCGCCGAACGCAGTGCCCAACCCAGTTCCTTCCCTACCGCTCGGGGACGCGGCCCCGGGGACCAGCTGGGCCCCCAGC	+
Pik3cb	GGAGCGGGGCATGCGGGTGTCGGAGCCAGGCGGGCACGGCTGCGGGAGCTGCTGACGGCGCTGCGGGATCGGGAGCCGGTGGCGGCGCGCGGGGCAGTTCATCTTCTAAGCTGAAAAAGTCTTCCATGAATAATTCACATTTAAAAATCATATATTCCTAGAAGACTGAAATGGGGGCTGTTATTTTGAGGGCCCTGAGGTTATGAGTGTGCTTCCGCCCTATC	-
Pik3r3	CGGCGCTGTCGTGGTTACCTTTACTACTCGGGCACAGTCGAGCTGACTGGACTCTCCAAGGGGTCGCCATCCCGAAGCTGCGGAAGCTTGGGTTCCCAGCCTGACGCGAATAGAGCCCGAGTCCCAATCCCAGAGGGAATCGCTCTCCGCAGACCAGTGGGACCCCGAAACTTGAACGCAAACCCCCTTTTCAAGCCTTTGTCACTTCCCCAGCTTTCTCCCAACGCGTTCTTTTTTCCCCCTTCCTCTCCATTCTCTCTTCTCCGAAGGACACAAAAGTGGCTTCCGCTGAAAGATTAGGAGGCGGTGGGAGCTTTTCCCTTTGGAGAGCGATTGTGTAGGAAGGATTTTCGGGAAGCTGCTTTTTAACACCACTGCTCTTTGCTTTCCGAGCTTCCC…	-
Pink1	CGCGCTTGCGCACAGGCGCCGCCCCCGAAGTTTGTTGTTGTCCCAGACGTTTGTGGCGGTGGCAGCTGGCTCCGGTCACCGCGCCACC	+
Pip4p1	GGACCCGGTAGCGACGGCGGCGGCGGCGGTGGCAGCGGCGGCGGGAGCTGGTCGCTGACCGAGCGGGAGTCGCC	+
Plcd1	ACCTTCTCAAGGCTAGACTGCCGGCCGGACTCAGTCGGCTTCTAAGCTAGGATTCACCCTGGCAGAGGCTTAGGAGAACACC	-
Plcl1	GGAGTGGAGGCCGCCCCGCCGCCGCACTTCCTGGGGCCGCCGTGCTGCGGTCGGCGGGCAGGTGGCTGGTGGCCGATCCGCAGTCGCCGCTCCGGCCGCGCACGTCCCGGCTCCGAGGCTCCTGGCTCCGGCGCCCACTGCCTTTTGTCTGCACAGAGCCGGCGCTCGCCTCGCGTCTCCAGTACCTCCCGCTGCTTTTCGCCTGCTTCTCCCTCCCGCTCACATCTTCTCCCCGCCCCCGCCGCCCGTCCGCGCCGGCCCGCTGACCTCCTGGACCACAGCCCGAGGACGCCTCTGCCGGAGCGATGTCTCCTTTCTACAAAGTTGTGGCTGCCACTGCAGCGGCCGTGGCGCGCTAAAACAAAGTCTAGCGGGGTTTCCTTCTGGTGCCTGAGCGCA…	-
Plod3	GGGCAAACCTAATTCCGGTCGCATTGTGGTTACCCAAAAAAAAAAATCTGAGAGCCGCCTGCAAATGGTCACTTTTTAAAAACTGGCGTGGGTGGTCTTTAGGGGAGCGCTCTTGTCCCTGTGCCCTTTGCATCCCCGGTGCGTGTCCCCGCGCTGCGGGACAGGATAGGCAGGTTCGGTGGCTTTGTTGAACCCAGACCCACGAGGATGTCCGCGCGATCCCGCCTCCGGCTTCCCGGCCCCTCCGGGCCCGTCGCCCCCGCCGCGCGCCACCCCAGGCCTTGCTGTCCTGTGTTCCTCCGGGTCAGACTTGTGGTCAAGACCCGCCCCCGCGTCGCCTGGACCCTCCTCAAAAGGTCACTTCCCCTCCCGGGGGGATTCGGTTGCTCCGGTGTGAGT…	-
Plpp1	GCAGCCGGCGAGACCGCGCACTGGCCGGAGCGGCGCGCCTGGGGCGGGAGGAGCGGTGTTCCTCCAGTCCTCATCCTTAGAGCTCGCCCGGCCTGTTGGAGAGGGCACAGGGCAGCGGAGGGCGATTGGCCGCGACGAGCCAGCACTGAGAGAGCAGGCGCCTGAGGCGACAGATCGGCGGCCACTGGCCCAGTACCGGGTCCGTGAAGGGAAAAGTCCGGGACACGATTGCCCTCGGTGGCAGGGCGGCCCAATCCAAACTGCCCTGGTCCCTGCTCCCGTCAGTCTAAGAGGCTCGCAGTCGCTTGGGGCGGCCGCCATCCCGAGGGCGGGGCTCTGGGAATTGGGTATCTGGACCGCCGCGGTCTGTTCCTCCCGCCACTCGCACCAGGTGGTGAC…	+
Plppr2	GGCAAGTCCGGCGGTCCAGACTTCATCTCGGTGTCCGCCTGCCTGACCAGCGATCTATCTGACTGTTCTACGGCGCCGGGACCGTGTAGAGGGAGCGAGGGTTCAGGCGGCGGCGGCCTAGACAGGGCCTCAATGGAGCCCTGGATGCACAGTACCCACCTTCATCTGCCTGGGCCTCAGTTTCCACATCCGTGCAATGGAGATGAATGTTCTTGCCTTGCTGGCCTCACGGAGTGGCTGTGAGTTGGTGGCAGTGGAGGTGGATGCCTGGAAGAAGCCCTAGGGCTCTTTCACAGGCCCCAGCTTCGCC	+
Pnisr	GTGAACAAGGAGACCTAGCAAACACCCTGCTTCCAGAACTCAGGCTCTGCGACTCAGGCCTGGCACAGTGAGTTCCAAGTTGGCAGGGTTTGACTTGCGGTCCTCTCCGTAGTCTGAAAGAGGCAAAGCGATTCAGCATCCTTCCCAAAGCGGAACTGATTCTTAGAACGCATTTGCTCTTCGAGGGTCTCCTGCCTAAAGTTTACTAAATTCCGTCCATTGTACCGGAACGTTAGGCTCGGCTTTGTGCTGGCTGTACAAATGAAAATGTGTCGGGTATGACACGGGCTTCACACACAAGAGGGTCCAACTCGAGGTGGGTTGGGTTTGCCCTCAACAAAAATGGCGCGGACTCGTCCCGTCGGTAAGATCACATGGTCGTAAGCCTGGCTGAGAATC…	-
Podxl2	TTTGCGCGCCCCCGAGGCCGGCCCGGGCGCCGCGGCGCTGCGGCTGCGGGCGGCAACGCTGCACC	+
Polb	GCCATTGTTCCACCGGTAAGACCCAGGTGTGGGTCCCCGGCGCC	+
Pomp	ACACCCGAGCTGCGCCCTTGGCCCTCGCTCACCGGGGGACAGCGAGCGTGGGAGCCCCGGCCCAACGCTACTCCCTGCTCCTCCCACGCCCCCTTTCCTTCCTGGCCGGAAGGACGCACTTCCGGCGGATGGGGCGGAGGGGTGGGCGTCTCGGCCCCGGAAACGGAAGTGAGCGGTTTGGCCGGCGGACTCGAGCAGGTTTATAGATCTCACAGAGCTGTTTCAAAG	+
Pou4f1	GAGCTCTCGGAGAAGCGGGATCGCGGGACCTGCGCGCGGGCCGGCGGGCGGGCGCTCTGCGCGGTCGGTCCGAGGCAGCGGGCTGCGCTCGCCGGCGCAGCAGCGGCAGCAGCAGCAGCAGCAGCCCCCGCGGCGAGCCTCCGAGCGGAGCCGCCGAGCAGTGCGAGCGAGCGCAGCCTCGGGACGGAGGCCGGGCGAGCCGGCGTGCGCACTTTGCCGCGGACTTTGCGAGTGTTTTGTGGATTTTTACATGCCAAGGCGCCAAG	+
Ppan	GTTACGAGCCGCGTGGCACCGGAAGTTGGCCACGTAAAGTCCGTCCTCTTTGCGTCTCCTGCACGGAAGTGAGCGGTGTGCGCCGGAAGCGAATACAGAGGCTGCCTCGTGGGGAAGCAGGCAGC	-
Ppdpf	GCTGTGAAGCGGGAGGGGCTTTGACGCGCGCCCCGCCTCCCAGTGGTGCGTCTTTTGCGGTGCAGGAAAGCTACTAAGTACGCGCGTGCGCATAGCGCGCGTGGGTCCTAAAGTGGTGTTTCGTGGGTTATCTTTGCAAATGGGCTCCGCGGCCTAGCGCCCTGGTGGCCTAAAAACGAAGCCTGCAAGGAAGGGGTTCTCCGCCGAGCCGGACCGGGCTGGTTGGAGCCGCTTGGAAACCTGGCACTGTCAGGACCCGGGAGACTCGGGGAACCCTCCGGTGTGCGGTGACCAGGGCCCACATTCTGCTCTCGTCTCCGCAGCGCCTCGGTCCTGAAGC	+
Ppil2	GGAAGTAGTTGAGAAAGCGGAGGCGCCATAGTCAGTGTCTGCTGTGGTCTCTTCGGTTTGTTGCCACC	-
Ppm1l	GGGAGCAGCCGAGCGGAGTCGAGCCGAGCCGAGCCGAGCCGAGCTGAGAGGTGCTGGGGAGAGGCAGGCAGAGCCTGCCGGCGGCTCCGCACCCATCGTGCTGCGTTTCCCAGCTCGGTGTCCCCCTGCCTTTGCCCAGGCACCGGCAAAACTTTTATTGTTTCGGGGACCCCCCCTGGATGTGTGACGAAATCGCAACGCTCCGCTGTCTCGTCCCCCAAGCTCGCCTGCAGCGGCGATCGAGGGAACGTGCAACCCTCGCCGCCGGGCTCTTGCGCCCTGCGCTTCCTCACCTGCCGATCGCTCCCGGGAACCGCGAGGGGGGACCCCTAAAGGGACCGCGCGGGCATCGGCACCCCGAAATCCTCTTCACCGTTGCGGACCGGCTCGGCGCAACTT…	-
Ppp1r14b	CGGCCGCC	+
Ppp1r14c	GGCATCTGTGGTGGTCATGGCGTGAATAGGAATGTGTGTTTAGAGCCGCGGGGTGGGGCCGAAGGAGAGGGGAGGAGACACTCCCAGCTGTCCTAGGAGAGCTGAGGCGAGAGGACCCCACAGCACGGTCTTTTCCCACGACCTTTACCCGGTGGGACAGAGCTTATCCAGACAGAGGGAGTCGACATATTTCGTGCGCCCCAAGATTGCTCGAGAAGCGCAGTTCGCGTCTGCAGGGCAAAAAACGAGGACGCCCAATTAGAGGACCGACTGTCTCCTGCCTCCCAGACGATCCACGCCAGTCTCCTCCTTGGACTACACAGCCCCTCGAGGCCCTGTCGCTGGGCACAGATTCTCCACCTCGGACGACTTCCTAGCCGGGGGCGGTCTCTGGGGCAG…	+
Ppp1r15a	AGCCTTTGCTACAGCCTGTGAAACATTGCGTCCCCGAGCCCCACGCCTGAGGGCGACATGAACCCGCTGGCTTCGCGAGCAGTCCGGACCCACGATCGCTTTTGGCAACCAGAACCGGCGCTTCAGCCCCCGGGGTGACGTGCAGCCCGCCGGTGAGTGGGGGATGGGGCGGCCTTTGAGGGAGGACTCTCTGGCGAGGAGACTGGAGAGAGTTGTGGAATCTGAGGGGGCAAGCTGGAGGGCGATTCCAGGTTTGGGGAAAAGGCACAGAAGCCCAGATGGCTTATTTGGTCTGAGAGAGGAGAGCCCACGTCTACACTCTTCGTTTAAAGGGAAAGGGGCCGGGAGGCTCGACCGGCAATATCTGTATAGCGCCAAATAAAGGGAAGGACCCCAGGA…	+
Ppp1r16a	AGTGTCGCGTTGCCATGGCGAGGATGGGCGCGGGGCCCGCCCCCGTGGCGCCTGGAGCAGCGCCGGGCTCCAGGGTCGGCCGGGCCGGGTTCAGGGAGCGGCCAGGGAGGTTCCAGATCACACAAGAGTCTGTCCTCAGGCACATTCCAAGCAGGTCATGAAGGTGGGCCACTGGGTTAAGGACTATGTATTGTGGAAGACAGGGCCTCCCGGGCAGTCTGGAGTGGCTAGAAGCCTTGCTTATCTTCCTGCAGCAGCAGCCAGAGAGTGCTCAGGTGCTCAGGTGTGTGTGACGGCCGGAAGGGGAGGTTCCCCTGAGAAAATATTGACAGAACTCCTGTCTCCTAGCTGCCTAGAGATTGTCACCCTTGGATGCTGGAAGTTGGAATCCCAGGACTG…	+
Ppp3r2	GCGTGCTGCCCAGGCCAACGGTAGCACGGTTTGCCCTGCCGTCTCCTCCCTCCTTTGCCAGCCCTACCGCCTCGCC	-
Praf2	ATTCATGTTTGCAGCTGCGCAGTATGCATACGTTGCTAGTCGGCGGCTCCCTAGACTCCATTTCCCAATGTGCCTCACGGTGCTGTGAGTGATAACTGGGTGTTGTAGTCTCGCCGCCCTTCGGGCTGGTCCAGCAACCCGCAGG	+
Prdx3	AGAAGCCACGCCCCAGGCAGAAGCACACCCGGCGTGCTCCGGCTACTCCTCGGTATCTCCGCCTATCGTGCCTCTTGCGTGCTCTGAAG	+
Prex2	ATTTGATTGATGTCCAAGTCACCGCTGTGGCTGGAGCCGCCTCCCCTCGGGCTGGAGCCGCGTGAGGCCGGAGCAGCGGGCCGGGCTGGGTTCCCGCTCTCCGGGGACTGTCCCGTTCTGAGTCCAGCGCGTCCCGCGCGTCCCGCGCTCGCACCGCAGCCCGAGCACAGTCCTCTGCCCACACCCCGGCCTCCGGCCAGCATGTGAAGCTACGCGTTCCGGCTGGGACTCGGCAGAGGCGGCAACTTTGCTGGCGGCAGTGGCGGCAGTGGCGGCAGCAGGCGCGGGGCAGCGCACTTGCCCCCAGCTCCGCGCCCCGCCGGCCACC	-
Prickle2	GCGCCCGGCC	-
Prpf3	GCCTTCCGTAGTCACGTGCCGTAGGGACCGCAGCGTGGCGGTGTGTGGCGGTAGCGACGGCGGGCCGTAGGGCAACCGGAAGGTTTCCGGTTCCGGTGTAACGTTCGGGCTCCGTCTCAGGGGCTGAAGTTTGTGAGGTGTAGTTTTTTTGTCCCATTGGAGCTCTCATTCTCCATTTTCTCCGAA	-
Prr13	GGAGCGGGCTGGCGATCTGGGAAGGTGACAGGGCATCTGGCCTCCCAAATTCCATCTCTCCTCTTAGCTGGGCCAGGGATCCATTTATTCCTGAGAACTAAGAACTCCATTTGCTCTTTGGGGGTTGTGTGTGTGTTCTAAGAGTTTTGGGACCTGGAGTGTCTTTCTTGATATTCAGGATGGGATTATTTGTTTGTTTATTTATTTATTTTTATTTATTTGTTTATTTTAGCTTCACTTCAGGGGTGCCCCCGGGGCGAGCAGGGAGTTTAGGTCCCATCTCACACTACGGATGCTTAAAGGCCTCCGGTCCCTTTCCAGGGAGAGGGAAATGAGACTTCTCCATCCAGGCTTGAGCTAACATCTCGAC	+
Prr18	TGAAAGGATTCTCTGTCTAACGTGCAGGACTCCACCAGTGACTTGGTGCTACCAGTTCCCTTGAGACCTAGCTCTCTGCTTCTGATGGACTAATCCTTCACTTCTCGAGCCATGGGAGAACGAGAGAGGAGAGACTTGGGGTACTGGGTGCCAGCTCCCGCCCCTGCGAATGTCGGGCACTTTGTCTCCAGCGTTCAGCAGTCTGCGATAGCCGCAGCCCCTAGCAGCCCGGGACTTGGCAAGCCCTTGCCAGCGTGCGCTCCTCCTCCTGCCGCCCGGCCCAGCCCGGCGCGTCTCGGAGGACACTG	+
Prr7	CGCCCCGCGCCTCCAGCCCAACGCTCCGAGCGGCTTTCGTTGCCACTGTCTGCTCCCCGGAGCCGCTGCCGGCTCCAAGCTTGGGTTCTGTCCGTTGGGCCGCTTGCCCCGAGGCAGGAAGACGAGTTCGAAGAGGATGCCTGGGCCCGTCGCTCGCGGCCCCGGGTGAAGCAGGCCCGCGCCGGCCGGCGCCATGGGAAGGAGCGGGAACCACAGTTGCCCCTCGCCGGCATGTGCGCCTATTGAGCCCCGCCGCAGGCAGCCCCCGGCCGCAGGTCCCCGAGTGACACTGGCGGCACCTGGGAGCGTGGCGCGGCCCCGGGGCCACGCCGAGGAGCCCAGCGTCCAGTAGAGCCGCCGAGGACCTGCCGCTTGTGCCGCAGCC	+
Prss36	ATCCAACAGGTGTCCTGGAGTGAGGACACCGCCCTACCTCCACTCTGAGCCTCCAGATATGTGAGATGCACCAGAATTCAGGGTGGGGCCTTTGACCTCCCTATTTTCCCCTTTCAGGCCCAGATCCTCTCAGATTCCCACAGATGGGCTCCAGCCAGGGAGGGTGGGGCTACCCCTGGGACCATCAGGAGGAACCAGCTACATAGTCCGGTGACAGAGTGGTGGCAGGAAGCAGCCTCTCACCTGCCTCTGTGCCTCCAGCTGACTTTAGTAGACC	+
Psat1	AGTGAGCGGCCTGAGACAGCGAACCAATGGAGCGCCGACTCAGCAGGCTGAAGCCCGCTCTGCCTTTGCATCCGGAGACGCGGGCTGTTCGCGTGGTCTCTGCTCCTGCCACTTCCCCTGCTGTCGCCTTAGCACC	-
Psd	CGCTTGCGCATTACGACAAATCTGGCGCTGTCCCCTTCAGCACCTCGCGGAACTCGCGCCACCCCTCCCCGCGCTGAGCGGGGCCCAGCCTCTCTGCCTCTCTTCGATTCCAGCTCCTGACGAGCAGCGGCCTGTCTGAAGAGCATGCAGCCCCCTTACTCCCTGCCTGGCCTCGCCATCCCTGCCCCCCCAGCCTGACCCCCCGGCTCCAGC	+
Psmd12	GCACTGCCTGAGTGGATGAGCGGGCGACTTCCGGTGCGAGTGACGAGTGGTGGCCGAACCTGGGGTACAGCAGGGGACTCTTAGGCAGGGACC	-
Psmd14	GACTCCAATTGGCGGTAGAAGAAAGGAAGCCGAAGGAAGCCGGGAACCCGGAAGTACTTCTCTGCAGAGGCCTGGGCGACTCTTTTGAATGGAATCGGGCTGATTCATCGCCTGTTCTCCGAGCCAGGTCCTTGTTGAGTGTGAGGCGCTGCCCTCGCCGCCGCGTCGCCACAAGGCCAGGAGAGAGAGGAAAAACTACTTGTGAAAAATTGTATCTGCCAGAATTAGCAAGACTTGGAGTTAATAACAAATTTGTCAAATTCAACAAATTGAAGTTTAACACTGTAAGAATTACAGTTACTGAACAGAAAT	-
Ptma	CGAAAAGCCATCTTTGCATTGTTCCTGGGTCGTGCTCCGCGCTCGCTGCAGCCACCTTCGCCGCCCACCGCCTCCTCCAGCGCGGACTCCGGCAGCTCTCTCGCCAGAGTCCTCGAACTCGACTTTTAATTCCCTCACTCGCGGCATCGGACCACCGGCGTGCCCCACC	+
Ptp4a1	CAAGATGGCCTCGGTGGCCGCCCGCGCTCGCCACCGTGAACCCGTGATTGCGGACCTCGCGACTGTGCGCGCCGCTCAAGCCCGGGCTTGCCGATCGCCGCCGGGCTTCGGTAGTGGCGACCCGGTCGGCGGAGGGGGACTCTGACTCGGCCCCGAGGCGGGCTGCGCGTGGGGCGGTCCGCTCTTGGGCTGGAGCAACAGGAGCTGCTGGGCAGAACTGCGCGGCTCCTGTTGAGCGAGCAGCCCTGCACCATTCCACCGCTGGCGAGCTGAAATTTCCACGGTGTCGGAACGGTCTGTGCGGTGACCAGAGCAGTTCTGTGGTGTTCTCGGTCACACATTTATGGAGTTTCTGAAGGGCAGTGGAGATTACTGCCAGGCACAGCACGACCTCTATGC…	+
Ptpra	CCAGCGCCGGGCTCGGTCAGC	+
Ptprm	CCGGCCGCCGCCGCCCCGAGGCGGCCCGGCGCGTACTCAGCACC	-
Ptpru	TCGCCTTGGGCTCCCGGTCGGGCTCCGGAGGCGTCGCCTCCCCAGCTGCGGGTCTCCAGGACCTAGGCGGCGGCC	-
Pttg1ip	CCCGTCTGGCTAGCTTACGGAGGCGGAGCGCTTACTGTGGAAACATCCTAGCTCGGCGTTGGAGTTGAGTCGCCTGAGGTCCCCGCCGACGACGCACTCACC	+
Pus7	GAGCGTCCTCTTCTCCGCTCGGCCCGCGCCCTCAGGCTCCCGGTTCTCTTAAATGTTTTCTTGGAGCCTTAAAG	-
Pyurf	AGGGTGACCTCCGCGGCTCTGGTGTGAGAGCAGTGAAGTTCCGAGCGCTGCTTCGTCCATCTTCTGAGCCGCC	+
Qars	CCGGAACTTTTGCTCTCCGACAAGAGGATAGTGTCGGGTTCCTTGGGCTGAGGGGGGAGAGGCCACGCCTGAGTCTACCTGCAGCTTTGTTGCTAAACACTTTCCCTTTCCACGCCCATGGCAATTTTTTTAAAGTCGCACGGACCCAACCCTGTCAACTGCCTAGAACCGGGAAGGCGGAAGCTAACTGCCTGGAAAAGCCAGTCCGCTCGCTCTCTGACTCATAAATGGCGTTGACTACCTGGCTGGCCCCGCCCCTTTCACCGAGGAAGGCCACCATTGGTTCTCTTCAAGGCTTCGTACTCCTATTGGTCAATGAGCAAAGGTCGCTGTTCAGATGAGGCCCAAAGTTTCTTTTGGTTTCCGGTGTGCCTGCT	-
Qpct	CCTTCCTTCCTTCCTTCCTTCCTTCCTTCCTTCCTTCCTTCTTTCCTCCCTCTCTCTCCCTCCCTCCCTCCCTTCCTTTTTTCCCTCCATCCTTTCTAAAATAAGGAAGTGTTTTCTTTGTCCCTTGGATTCCAAAGCTCCTGTCACCCAGGGAAGCTCAGTCCCCTGGCTTCCAGGCTTCTGGGAGAGGACTGCTGGTTTGTGCTTGCGCTGCACAGCGGGAGGCCACAGGAGGCGACTGGGAGGCAGACACAATCAATCCAGGGGTGGAGAAGGGAGAAGGCAGGGCGACCGGCGCGCGTTCCCGGGCTCGTGACCGCTGGCGGCCCCGGGAATCCACGCCCACACACTCTTGCAGAG	+
Qpctl	GACGCAGTTACTCTGCTTCTTTATTGGGTTTTGTAACCTCAGCGAGGCGGATCTTGGCCTAAAACTCAAACCACCATACCGGGATTGGTTTCAGAGCAAAGCTACC	+
Qsox1	TCCTCCGGGGCGGAGGCTGTTGGTGCGCGGCAGGCTCCGGATACTGACTAGTCACAAACTTGAAGGAGGTGGACATTCAAGCCGCCTAGG	-
Rab11a	GCATACAGGGCGGGGCTCGTCACCGGGTCCGGCAGCTGAAGCTCCTCGCTCGCTCGGGTTACCCCTGCAGCGACGCCCCCTGGTCCCGCCGCCGTTGCCACCGCCGCTCCCGCCCCTCAGCTCCTCGGCCGCGCC	+
Rab12	CCCTCCCGGTCCGGG	+
Rab31	GAAGCCCGGCGGCCAGGCTAGACTAGACGTGACGGGAGGAGCCGGCCGGCAGCACGTGACCGACAGCGGAGGCCGAGGCCCAGAAATAGCCGCCTTGGCGGTTCCGCCCCGCGGCCGGCGAGAGTCCTGGGAGACAGCAGGACGCAGGCTGGGCGCGGTGTGGCCCGGACGATGCTGCTGAGCCCCGGCCGGGCCCGACCCAGAGCAC	+
Rab3ip	AGGCGCAGTCGGCTCTCCCTCCCTCGGCTCCCATCGCAGAGAGCGCCAGCCGCGGCGGAGTGGAGCGGCGTCTGTCCGCCGCCGTCCTCCGCGTCTCCCGAGCTGGGCACGCGCACCCTGCGGCTCTGCGAGCGCTGCCGAGCGCGGGCGGCGGCCGCGGCGGATCCGGCAGCTTAGGTTGTCCTATGATGAAGCCTTTGCT	+
Rab9	CTTGGAAGCGCTCTCGACGTTCCGGAGTCTCTGGCCTTCTTCCTGCCCTGGTTGCACCCAGGCGTGTTGGCGAGCCGCCCCCAGGACGTCCAGTGTGTGTCTGCAAGGTGCTTCTCTGCCATTTGGTATTCCTCAGATAATGATGCTTGAACTGAACTACTAAGGTGGCGGCAGGGGAAGATGGCTCACTTGCTAAATCCCCTAAGCATGAGGAACTGAGTTAGACTCCCAGTACCTGTGTGAAATGCCGGCTATGGAAATGTACTTATA	+
Rad23a	GGAAGTGCTTGGCGCGGCGCGGCTGGGCGCTAAGATGGCGGCGGCGTGAGTTGCATGTAGTACGAGGATCCCGGGGCTGCCGCATTGCTCCGGCCCCGCC	+
Radil	TGGGGCCTAATGAACTAGCCCAGCTTCAGTCCTAGGGAAGTATCTCTTCGGTTGGGACCGACTTCGTCCACCAGGGATCTCTTCCAGTCAAGACCAGCTTCCTCCGCCAAGTC	-
Ralgds	GAGTCGTCC	+
Raly	GAGCCCACGCGTTTGGAGAGCCCGGCCCGTGCAGGGCGGCGCTGGGGACTGAGTGCTCGGGTGGCAGGATCCTATTCGGAGGACCGAGAGGAGAACCGGGTAGGAGCCGGGGCGGCGGGCAGGCCGAGTGCAGACGCCTGTCCAGCACTCCCCCTCCCCGCGCTCGCCCCATTGGTGGCGGCCGAGCGAAGGACTCGCGGCTGCGGGGCTCGCGCCTCTGTCAGTGCGGCGGGGCGCGCGAGCGGCGCGGGGTGCGGAGCCGAGGGAAGCCGAGGGGGCGGAAGCGGTCGCGACTCTCGCGCGTGTGCTCGGGCTCCTCACGCGGCGGCCAGGGCCGCCTCTTCCCTCCCGCCCTCCGAGAGCAGACGCGCCGTCGCCCTTCGGTGCCGCGCGGCTTCC…	-
Ranbp6	TCGCGGTAGCTTTGACAGGACGCG	-
Ranbp9	GGGAAACAGCCGCGAGAGCAGCGGCCGCCGCGGCCGCTCGCACCTCCTCGCAGTCTCTCTTCCCCGCTTCACCGCGTCGCCCAGGGCCGCGCGCCCTTCCGCCCGCTCCCCTCGCTGTCCCACCGCATCGCTCCCGGTCGCGTGCCCGCCAGCGCCTGGCCAACGCTCCCTCGCGCCCGCCCGCGGTCGGTCTCCTCAACCGCCGCGCTCCGCCGGGCCGCGCGGCCCGCCGCCTGCTTCCGGGGCGGGCGGACTCTGGGCGCCTGGTGCCGGCGGCCGCAGCGACAGCGCCCCCGGGAAGCGCAGGAGGAAGCAGGGACGAGTGGAGGTGCCGCAGGCTGAGTCGCGGCCGGG	-
Rasal2	ACCCTGGGATGCCGCCTGCCGCCGCCGCCAGCGCCGCGGCTGCCGGGCTTGTGGGTTTCTCAGAGGAGCGCGAGCCGGAGGAGCCCAAGCAGCGGCCGGAGCGGCGGCCTGAGAGTTAGCGGGCCGGCCTGCGCGTTCCGCGGGAGCAAGCCGACGCCAGGCGGACAGAAGCTGGGCCGGGGCGCGCCCCTCAGGCTGAGGGAGCCGGCGCTTTGAGCCCCCGAGGCGACGGCGGCGGGAGCCGGTCAGAGGGGGCGGCCCCTGGCGGCGACGCCCCCGAGCCCAGCCCTGCCTGGCCGAGCTCCATCCTCAGCCCAAGCCCGGGCGGCCCGCGAACGCGCCCGCGGGGGTTGAGCAGGGCTGCGTGGGGGCGGGAGGTGAGCCCGCGCTCCCGGGTGC…	-
Rbak	CGCGCTTGCGCTGGGCCACTGCGCCGTGGTGACTTCCTGCAGGTCTGGTGTGTCGAGGCTACCTTCCCTCCCGCAGCCTTTGCGTTCGCTAAGCTGGAGTTGCCGAGCCTGCAGGGCCGAGGCCGGAGCTTCCGGGGCGGCAGCGAACAGACTCGGCTGTGCGGGCTAGGGAGGCCTAGCGAGAGCTCGGCGCGGAGGCTGACAGGGGCAGCGGAGACGCCTGCTCGTGTGTATAAGCTGCGATTTCACTTGGTGGTTCCCAGGCGAGAGACATGTCCCTGTGTAGACCAGTTAATCTCCGATTTCAGCGAGCTTTTCCTCCAGCAGGTCAGTCAGCAGTGTCTACAGTTCCCCCAAGAGGAGCAGAAC	-
Rbm22	ATACGTAGCCCGGCGCTACCCCTGTGCCTGCCGGGATTGTGGCGGTCGGTCTCTCGAGTCGGAAGCCGGAGCTGTCCCGGGACTCCCGAT	-
Rbm26	CGCGGTGG	-
Rbp2	GACAGATCTCAGATTCAACCTTTCAGTGAAAGCCACATTTGGTTTTGTTCTCCAGAAAGCTCCTTGCCAGATAGTAATGGCTGGTAATTTTTCCTAGGCTCAGGAGTCACCTGCGGGATTCCACCAAGACAATCTCCCTGCAGCCTGTTCCTTCACAGTCACCGAACGTCCACATCAAACCAGAGGCCACCATC	+
Rchy1	GCCCGCCAGACGACGCAGCGGTCCCCTTCGCCCGCAATCAGGGCTGGCAGCGATGCCGGGGCGGGGAAAAAGAGCCAACCTAAGACTTACTACCATTAGCAGTGACGACAGCGACTAACGTGGACGACGGACTAAGCGTCTCACTTGGCTTCCACCCCTTACACCAGGGACCGGAAATCCGGATGCTGCAGATCACGTGATTGGACCCCCCCTTCCTGACTCTGGTGGCCGCTGCTCCGAGGAGGAGCGGGTGTCCGACCGACTCTGCTTCCTTAAGGCGTGGCTTCCAAGCTGGGGGAAAGGTTCAGTGGCTGGTGAGGGGGAGGTGGTGGAGGAGGAGGAGGAGGAG	+
Reep6	GCCCCGCCCCCTCGGGACTCCTCGCTGCCGCCCCGGCCCTCACCCTGGCCAGAGGGCC	+
Rere	CCCGCGCTCCGCAGCCTCTCGCCCCGCCGGGCCTCGGTCCCCGCCTCCTTCCCCGCGCCTCGTCCCCTCACGCGCTCCCCACCTTGTTTCCGCCTCATTTTCTCTCCTAGTTGAGGGGTAGGAAAAAAAAAAAAAAACCCTACCATCCTCCGGTGGGAGCCACTCGCCCTCTGGGAAAAAAAAATCCACAAAACCAGACATGGTCCTGGGCTCCCACTGCTGAAGGCTTGGCCCACCCGAGGAGGTCGAAGTCCCGGCAGGGAAGCCCCGCAGCCCCCCGGTGTCGCATCCCCGCGGGCCGGCCCCTTCGGCCCCGCGCCCACCGCCCTCGGTCCGCCGCCGGCCCCCGCGGCCTCCCTCCCGGTCCCTGCACTTTCCCCGGAGCCCGGCCGCCACCCC…	-
Rest	AGCGTCCTGTGCTGGAATGTGCGGCTCCCGCGAGCTCGCGGCGCAGCAGCAGAAGACCGAGGAGCGCCGCCGAGGCCGCGGGCCCCAGACCCGGGCGGCCGGGACCGCAGCGACGGCAGAACCAGGGCCGGCGGTCTGATCCCGCTCCGCGATCGCACCCCGGGATCTCGAGGGCCTCGACGCCCAACTTTTCCCCGCTCTCCCTCCCCTCCCCTCCCCCGAAAGTCCAGCAACAAAGAAAAGGAGTTGGAGCGGCGGCGACGCGGGGGTGGCGGACCGTGGGCGCACAGTTCAGAGGAGTACAGTT	-
Retreg2	TTCCGTCTGACGCGCCCCCGGCGGCGGCCGCGCAGCCCTGGCTCCTCGCGGGCTCGGGCAGCGGCTGCGGCGCGGTG	+
Rfc1	GGCCTGCCCACCTGCTCCTGTTCGGTCGTGGGGCTGCG	-
Rfk	GGGAGAGCAACGGAAGCCGAGCAGGCCGGTCGCCTGGGCCGCAGACCTGTGCATTCGCCGCGGTTGTCGTAGTTCCGGCCGAGCGGCCGCTGGGATCTGACGGCTGGGTGCTATCCTGCGGGCAGGCACTGGTCGCGGCAGGTGTCTCGCTCCGCCGGCCCAGCTCCCGCGGGATCCCCCGGCTGGTCCGGGCCCCGGCGCCGCACTCACGGCGGCTCCGTCGCAGGCACGGAGCGAGGAGCAGCCCGCGTCCTCCGAGGTCAGCGTC	+
Rfx3	AGGAAACCTGTTTATCCGTGGTGCTATGGAAACTGTAAGAGAACTACTCTCTGATGTCTATCACCTACCCCCTCTGTCACCTCCAGCTGTCTCAGAGATTTTTATCAGAGGAATGTAGACTGGAATCTGCAATGGTTCTCAAAATCCCAAAGTGAGACCATC	-
Rgcc	CGGGTGGCGCGGCTCAGGCGAGTAGCTAGCGCTCAGGCTCGGCAAGGAGCAAGGCAGAGGCACCGGAGCAGACTGCAGTGCAGGCGGCAGCCACCAGGGCCAACACCTCGCAGCATCTCTGCTACGCGTGTCACTGAGCAACTTCTCC	+
Rgs19	GCTTCTCAGGGACTGAACAGATAGGGGTGTCTTAGAACCTTCTATGGAAGGCCCGGCTGCAGTAGCCCTGTCTCTGACTAGGGATTCTCCAC	+
Rgs20	AGCAGACTCAGACATGGGCCAGCATTAGAGAGCCAAAGAAAAGAGAGGATCTACAGGTATTGGTAAAACCAGATGACACTATTCCTGTGGGGCATTTGTTAGGAAAGC	+
Rhbdd2	ATGGGGCGGTGCTTGAGGAGAGGCCAGTCTTCCGCTGTTGCCAGGGGAGACCGCCGCAAGGAGGCGGAAATTGAGGAGGGAGGCGGGGAGTACCGAGGCCGCACGCTGGAAGGGCTCGCGGCC	+
Rhog	CGCCGCCGCCGCCCCCAGCTCCCCCGCCGCGGGGAGGGCACCAGGATAAACTGAGGAAGGAAAGGGCCACTATACCGATAGTCACTGACAACTTCCATGACTTTGAGAGGCAGCTGGAGTACTGGCTTTCGGTCACTACTTCAGTGGGGTCCAGAAGAGAGAGGAGGCACTGCCTCCACGACAGTAACTTTACAGCACA	+
Rhov	GGGCGGGACCCAACTTATATACCTTCTGTCAGCCTCTAGCGGGCGTGCCCAGCTTGGACAGATTGTCAGCGTCCGGCTGCGGAACCTGCTTCCCCGAGTGCCGCGGAGCCTGGTCCGGGCTGGCCCCTCTGCTACCCCAGGAGCGGACC	+
Rif1	CCGCCATCTTGGTCGTGGAGGAGCGGGCTGCACGCGGTGGCGGCCGAC	-
Rint1	AGGAAGTCGAGGTGGCGCTCAACCCTGCGTCCCAGAAGGCTGGTCTGGTCGCCCAGTCTGTGTGTTCCCTAGCCGGACTCTGCAGGCCGGGCTGGCGGTGCATGGAATCCAGAATTCGTGCGGAGGCAGG	-
Riok2	TCCTAGCAGCTCTGAAAAGTAACGTGGCATACTATGTAAAACATTTGCAACTTGCCAAATCAGTCAAACGTAAATTATTTATTTAGGGGCTGAAAAATCACTTCTGCCTGATTTTTAGCTACAAAAACGAGAAAAAAATAGCATTTTTCTACTGCTTCTTGAGCACGTGTTCTTACCTAGCGATAAGCACCTTAAATACAGGGCGCGTGCGCGGGCAGGTCGCCGCCGAAAGCCTGCGAGATTACCCAGCAACTTTGCGTCTTCCCAGAGAGCGTCCGTGGTGGAACTGGGCAAGC	-
Ripor2	GCGTGCGCGCCTCCCCACCGCCCTCTCCGCTACCGCGCTCGCTCCGCTCTCTGCCACCCGCGCGTCCTCTGGCCCCGCAACTTCACCCGGCGCGGCGGCAGCTGGTGCGACGCCCGAGCGCTGGGGCCACGACTGTTACCCTCGGACCTTTCCCTGTTGGCTGGGAGGAACGAGCACCGGTGTCCGCGGAGCCGGAGGTGCACGGCAGCGAGGGGCGGTGCGTGGGTGCCGAGGTGGTAC	-
Rnf112	ATTTATTCTCCAGCGCTGACAGCTAGGCAGAGCCACCGAGGAGCCCATCCCCCTGCTCCACCCTCCACCTGCTTCTCTAGCTGTCTGTCCTACCGGGAAAAAGGTCTCTGTAGGTTTCCTCTCTGAGCATCGGACCCTCTGCCATTCCAACCTCTC	-
Rnf115	GCGGACTCACGTGACCCTTGCGGGCCTCGGAGCGGCGGGCCGCCCAGAGGAGGCGGCGACGGCGGTGGCGACCGCAGCACGGGAGGTAGCGGCCTGGGGAGGGACCGCCGGCCGCCCTTTCGGACATCCTCGGCGGAGGCGAAAC	+
Rnf149	GGGTCCGCCCCCGCCGCGCTCGGCGGTCTCTCGCGAGCCGCCGCCGTCTCCTCAAAGCTGTGGGCCAGCCTGGAGTGAGTCGCCTCGTTCTGACTCGCGCTCTTCTTCCTCAGTAGCCCGGCCGGGCGGCC	-
Rnf167	GTACCGTGGCGGCCAGACGAAGGAGAGGTTTGTAAACAGGGCAGCTCCAGGATCTCAGGGACTGAGGGAAAAAAACTAGATCGTCTCCTGAGCATCGAAGCTCCCTCCATCTCCGCAGGCTCCTTCTACATGTCAAACATTTCTTTCAACCGGCCTCTCGGGACCGGAAGTCCTCCGTCCTGAGCGTCCAATACTGGAATTGGCCTTTCTTACCGGAAACCCTTTTCCAGGGGCATAGGAAGACAGTCTACCTGGCCGGAAGTCCCACCTCTTTGAGGTTTCTCCTACCCTTCCGGAAGTTTTTTTGTTGTTGTTGTTACCTGTTTGCCTTCGCTCCTATTCTGTCCTATTTCTGTACTAGAGAAAGATACATTGTCTCCCCTACCAGCTCCGCTAAGC…	+
Rnf41	GGGCTAACCCGAGACAGCGAGGAGTGGTCGGAACCTTCTTCCCCATCCTTACCTTCCCCTTCCCCTACGGGGAAAGGCTGAGACCGGGCACACAGTGTGCTACGCGGCCGCCGTGTCCTCAGCTGCAGCCAGGCCCCGCGTCCGGAGAAACCAGGCTGCGTTCCGGGTGAGCGTTCCTGATTGTGACATCACACCCACCTCTGGGCCATGAGACTTGTCACTAGGAAGAAAGACTCAGTTGGAGAATAGCCAACAAGATGGGATACTCAGAGCATCTCCTGAGCGGCACTGAGCGGAGGCACCAGGGGGTTGGAACCTTGTGAACAGGGAACCTGCCCCCACCACTTAAAAGGACCTGGGTTTCAGTGATGAGAC	+
Rnpepl1	ACGGCGCGGGGACGGGCCGGGCGGCTCCCGGCGCGACTTCCTGTTGTGCCCGCGCCCGGCCGCCACCGCCGCCGCCGCCGCCGCCACCACCACCGCCACCGCCACCGCCACCGCCGCCCGGGCCCCTCGCCCACTGACCGCGGCCTACAGTGGCCGCCGCCCATGGATTTCACCTAGCGCCGGTGGTC	+
Rpp25	GGAGCACAAGGTGCCGAGGGCGCAGAGTAGAACATCACTACCCTGTAGAAGTCTGGGCTGAAGACTGCACGTTCCCAGCCCACCCTCCAACCTTCACTCGGCGCCGGCACCCCAATCCCTGCCAGCTCTCGCCCGGCACGACCCGCGGCCATGCAGCCCCGGGCTTGAGGCGGCCCCATGGCAAAACCTGCGATCCCAGCGACGACGGCGC	+
Rps6kc1	AGGAGCCACCGCCCCCTCTTCGCGGTGCTCGTGCTTAGTGCTGCGTGGAGTCCGGCACAGCTGGGGCTGCCCGATGGTCCCCAGCTGGCGGAAGCACGGGCGGAGGGAGG	-
Rras	TGGTCTCTCCTGACTCCCCCTAGGCGGTAGCGGCGGCAGCAGCAGCGGTGGCGAC	+
Runx1t1	CCTGATGCACGTTGGCTCCTCTCCTCTCCCTCCCGCGCGCACACACTCACTCACACACAATGTGCCATCCCGACCAGCCCTTTACTTCTGATAAGCTCCGATGTGTGTTTAATGAATACAAAGCGGCGGTGTGGGGGCCGCGCGGCCGGCCGCCTCGCGCGCTCGCCGCCGGAAGGTAATCTCCGCGGCCGGGCTGGGGGCGGCGGGGCGGGGCGCGGCGTGGGGGCGCCCCCCCCCCCCCCAACGATCCGGAGCAGATAAGAGCCGGGCAAGTGAAGATGTAACCTGTTATCGGGAGCTCCTCTTAGCTGCCAGAGGGAATTTACATTTAAAGATTACAGAGGGAGAGGGAGAGGATCTGCCTTTTGTTGTGCTGGGTGAGGAGGAGGCAGCGGCCCT…	-
Rwdd2a	CGGAGCGGGTTCGGGGCTGCTTGGCTTGAGTGATCTGAAAGGGTGAGGCTAAGGCGGCTAAGGCGGGCCGAAGGTTAGCTCCCGGGGTGGACAGCTGCGCCTTTCAGCCTGGGCCTCAGGGTCCCGGGTCCCTAAAGAACGGGAGCGTTGACGTCCCTCCGACCACCGAGATCACCTCCCAGCCCAGCCCCTGCCAGGCGAGGTTTCCAAGCCGGCTGATTTGGAGAC	+
Rxra	AACGACACTTGTTCCTGAGAGCCTAGCTGCCTCCAGAGGCTCACCCGGCTTGCTGCCTTTCCCTCCTAGGCTCCAACTCACTGACCAAGCTGCATCGCCTGAGGCTGTGGGACCCTGAGCCGGCAGGCCGGGGACTG	+
S1pr2	GGGGCGAGCAGGGAGTTGGGGCCGGAGGCAGCGGCTCTGCCCGCCTCTCTCTTGTCCTGGGTCCCCAACTCCGGGACATAGACCGAGCACAGCCAACAGTCTCCAAAACCAACCACTGGCTGTCCCGGGGCGCAGACGCCAAGGCCACTCAGGCCAGGGCAGGGACCCCGGCCGGCCTAGCCAGTGCTCAGCCCCATGGCCCCAGCCGGCCACTGAGCCCCACC	+
S1pr5	AGTGTTCCCAGGCGCACCGCCTAGGGCACACGACCGGACCCAGGCGCAAGGGCCTCGAACTTACTGTGTAGAGAACGATAACCTTGAAGTCCTGATCCTCCGCTGGCAATTGCTGGGGAACCGGTGTACACCAAATGCCCAGCTTACTCCCCCCAGATTTCCAATAGCCGCTCTCCTGTGTCTGCTTCTGGAGTGCCGGTTACAGGAGACTTTTGCACAGTGCTCCAGTGGACGACCGGCAGGACACAGCAGCGACATCTCCGCGGCGGGCGGCGGGCAGCCC	+
Sar1a	GTGACGTACATCCGGCGCGTAGCTGGCGGACCCGGGGACTGCTGGTCTGTGTGCTCTGAGGGAGGGTCGCGCCGCCAGCCACCGCCGGAGGAGCCCCTCGGGCCGTTGTAAGCATCAATA	+
Sass6	CTGAGCGCCAAACTCAAACTCATCGGGACCGGCTCTTCTTTGCAGCCGGGACCGAAGGCCGGGCCTACTGGGCTTCTTCACCCTCCCGTCGGGGCAGCGGTCCGAC	-
Satb1	CCCCGCGTCCATGGGCAGGGAGAGGGTCCCCGGGGTTGTTGTCGGTGACGCCGGCCTCCCAAGTGGCCTCCTAGTGCCTTCCCGGGGCTCTTGGCACGACCCTCTACCCCTCACCCTCTCAGGCCCCTGCTAGATACCCTTAGTGGGGGTGCAAGGCGGTGGGGAAAAAGTTTAAGGTTTGTTAATCGCAGTCGCGATTGTTGGGGAGGGGGAGGGGGTGGCTGGGAAGAAAGCGAGGTGGCCTTTCCACGAGGCTCCAGGGTCTCGGACGAGTCTGGTGAGGGTGACACCAAGCCGACTTTACGCGCTCTCCCAGAAGCTCAGCGGGAGGAGGGGGCGAGGGTACCTTTTTTTTTTTTTAATTCCTCTCCCCACCCTTTCTGGGGTTCTTGTCCGCAG…	-
Sbno1	GGCGGGGGGTCGGGGGGAGGGGCTTCAAGATGGCGGCGGGGAGGTAGGCAGAGCCAGACGCCGCTTCTGCCGCCGCCGCCGCCGCCTCCGCTCCTGTCGCCTCCGGCTCCTCACCCGTTCGCGGACCCGGAGAAGCTATCCTTGGGTCGGCCCCGGCGGGGAAA	-
Scamp3	GCGAGTGGACCAAGCACACCGGAGGGAGTTCTTTGGGCCGCCACCGCCGTACTGCCGGGGCAGGGGCGTGTAGGGCAGGGGCGGCCGGGTTCACTTGCAAAC	+
Scap	GTTGAGAGGTGAAGGGGCGGGGAGCTGCGCGGGCGCCGGGCGGCCGGGAGGGAGAGGGCGGGCTCCAAACACCGGACCGCGGGCCAGGAGCGCGCAGGCCGTTCTCCGCCGCTCGGTCGCCGCCGCCCGGGAGCTGCCTCGCTGCCACAGGTGCCTGCAGATGATGTCTGCTGTAAGTGATATCCAGCATCTTCCGGGCTGATCCATGGTCACTTTCCGGGATGGCAACAAGGTGACTTAGCCGAGG	+
Scarb1	GGAATCCCGCGCCGAACTCGGGGGCGGGCTGCCCGGGCCATGGCGCATAAAGCCTCTGGCCACCTGCAGGGCTACTGCTGCTCCGGCCACCGCCAGGCACACACCTTGCTGCTGAGGGAGTCTCGGCTTCTGTCATCTCTGTGGCCTCCGTCACCTCTGTCTCCGTCTCCTTCAGGTCCTGAGCCCCGAGAGCCCCTTCCGCGCACGCGGAC	+
Scarna17	CTGCCAATGATGACATGACCACTGCGCAATCTGAGTTCTGGGAACCAGGTGATGGAGTGTGCTGAGAACACTGAGGCCA	-
Scfd1	AGTGG	-
Schip1	CACACCTCGCGGCATGCGCTGTAGAAACTCTCTAGGTAACTTTACCTGCTAACAAAGTGGCTCTCTATGGATTCCTTTCCAAGGCGGTTTCAGTGAACCGCTCTTCCTTCTCAAATGGACGAGGGTAGCTCTTCAGCACC	+
Scyl2	GTCATGCAGGAGCGGGCAGGTCTTTCGGTGCTCTTCCCCCTACCGTGCTCTTCTTCCCTAGTCCCTTCCCTCCCTTCCCCCTTTACTCCTCGATCTCGGGGTTCTGCGGACTCGGGGGTGACGGAGGAGATGGAGTAAGCGTTCGGTGGCGGCCAGGAGCGCGGCCCGAGCAGTCACAGCCCGGAGGCATTGAGGGAGCCGGCGGGGGACCGGCCCCAGCACCGCCCCTCCAGGTAGCCGGCTGCGAGGTGACTTGAACTACCAAGTACTGCAGCC	-
Sdc3	CGGCGACGCTTCCTGCGGGCGCGGCCGCTGTGGGCGCGGAGCCGCGAGCGAGCGAACGAACGAGCGAGGCGGAGCCGGCGGCCGAGGAGCCGAGCGCAGGTCCCGCGCAGCCCGCGCCGCGAACAAAGGCCGCC	+
Sdhc	ATTTCCGTCCAGGCCGGAACTCAAG	+
Sdr39u1	GTAGTCGCGTCCGGTGTTTAAATCTCGCGCAGGCGTGCTAGCTCCCTGTCGCT	+
Sec22c	GCGGTGGCCGAGGCGGAGGTCGGCCGCGGGGGCGAGGTGGCCAGGCAGACAGCAAGCACCTTTACTCTGTGTGATGTGTCAGGGCTTTGTTCCAGACCAGCCTTGAACTTGTAGTCCCACCTCCGCCTCGGTGCCAGGATGGCAGGCATCATCTGACCCAGGTGTCCCCATGACTTCTCTCTCGGACC	+
Sec23b	GAGGTGGACTTGGCGGTGGAAGCCGGAGTTGAGCTCTGGTGTCCGTGGGGCGCGGAAGGTTCAGTCCCGGTGAGTGGCTCCGGACAGTTTCCTTTTAGACC	-
Sel1l3	TGGCGGCGGCGGGTCCGGTGGCAGCGGCAGGTGGCCCCGCGCGCGGCGGGCCGCCGGCCGGGGGCGGGAGGGAAGGTGGCGCCTCGGGCGGGGGCCGGTCCCTGCACCAGGTGACCTGTTCCGGCCGGGATCCGGGCGGCCTCGCC	-
Selenos	GAACCGGAAGCGCAGAGCAGAGAGGAGCAGCGGGCTTGTCGTTGGTGGCGGTGGCGGTGGCCGCC	+
Sema4g	GGAAGAAAGGGGACGCCAGGAGCCGTGGGCCTCGAGCATCTCCCACAAATCGGGTCTATTGTGCGTGGTGGGGGTCGCAAAGGAGGGCGGGCACCCTTCCCCGCCCCCGCCTCTGGCCCGCCTCCGGCCCCCGCCCCACCCCCGGCTCCGCCTCCACCCCGCCTCGCTCCGGCCGCAGCCCCTTCCTCCTGCAGCTGGTGCTGTGGGGCCGCGAGCCGCACGTCGCTGTCTCTATGGACCCGGATCCCAGCGCAAAGAGAACAGACAGAGACCTGGAACTTGCCCTGAGACTGGGGGCAAGGTGACCCCTTCAGAACCCTACAGTCCTCCTGGGACCCTACACTGCTCACTCTCCATGGAATTTGCATTTGATACAGAAAGGCACGTGGTGACCCGCCC…	+
Senp7	CTTCCCCAGCCCGAGGGGTCCTGAGGTGACAGCGCCTGGAAGTGGGACTGGAGGAGCCGGCGGAGGAGAAG	-
Sertm1	GGGTGCCCACTCCCATTGCGCTCGCCGCTCGTGCGCTCTGCTCTCGCTCCGCGCCCCCGCGAGGTGCATTCCCTAGGATCGTCGTGGGGCGCACGTCGTCAAGACAGGGCCGCTGCCCCACCCCAGCGCCGGAGTCCAGATCTGCACATCAGGTCATCTGCTTTTCCTGGGGAGTCGCCACAGGCACATTGACGGCTGGCGTTTCTCTGTCCTGTATTCCCTTGAGTCTCCTCGCCTGGCTGCGAATTCGGATAAGTTCTTCCCGCTGAACTCTTGGGTTCCCCAGCGGAGCTTTCTTAGCTCCCCCCAAAACCGGTCTCCGTGGACAAGTGATCCCTGCTGTTGCTGCCTTTGTTTAAAAACCAAGACGGTTTGTTGTGCTGACATCCTAGCCTGTGA…	+
Setd2	CGGCCGCCTCCCCTCCGGTCCCCTCCCCCGCATCGGCCTGCCGCGGGGAGGGGGCTAGCGTCGCCGCCTCCAGCCGCTCCTC	-
Sfrp1	ATTCGAGCTGCAGCGTCGCAAGTAGGTGCAGCAGCCCGCAGCCCGCCGCGCCTCTGCGAGCCGGGACAGCACTCGGCCCCGCGCGCTCCCCGCCCCGCGCCAGCCCCGCCGCGGCGACCTGCTGCAGCGGAGGACCCCATCGATCGGAGACCCGGGGAGCAGCGCGCAGCCGCCGAGCCGGACGGGGCCCGGCACTGCGCCTTTGTCCCCGGAGGCTCCGGGAAGTTTGCAGCGGGACGCGCGCGTGAAGGCAGCGTGGGCAGCCCCGACGTCGCCGAGCAAC	-
Sgms1	AGACAGCCCCGCAAGGAGCACAAAGCAATGGCTTTTATAGCTCTCTAAGAAATATCATTCATTTTAACCTAGTTAGTAGTTTTTATAAATGCTTGTGTGTGTTTTATGGGTGGACACTTGGGCTTTCATGGTCTGCCCTCTCACCACCCGTGACTATCCTCAGACCAGCTAGGATTATGTCAGTGGGCCACCATAGACCACACAGGCTACACTTCCTTATTTCAGCCCAAAGAGGTCTTTTAGGAAGCAAGCCTGGGTATTTACTGGGATGTTGCAGTTGTAATTATTTAGTGCTGTGCTAAATTCAAGGGGACAGTAAAGCTTAAAGCTCTCAGTGATGCTTTCCGTCGCCTCAGGAGCCATCTGACCACAGGTGGAATGCTTGTTTCCCCACTTGGA…	+
Sgo2a	GCCTTCTCGGAATCTGATTGGCTGGAGCATAAACGCTAACTGCCGCGCAGTTTAAACCTGAATCCTGGTCTTCGCGGATTGTCGCGCTTCCCTGGCAAGTGTGGGCACCCACAGCTGAAGGGGTCGCTGGTAGGCGTGGACGAGGCCAGCGCGGCCAGCAAGGCCTGCGAAGCCGGAACCCTTCTCGGTAGCCACTCCTGGCGCCTCAGTCCTCGCCGCCGCGCGTCGGCTTGCAGGGCCGGGACGCGGAGCCGGGACGCGGAGCCGCCTTCGGATCGGGGCGGTAACCTCTGTTCTGACTTTGAGCTCCCAGCTGGGCGAGGGGTCGCCACTAGTTTTCAGAA	-
Shroom2	CGCCCCGCGTC	+
Sidt1	GTGAGTCTCTCCTTGGAGAACAAGAGTAATAAGGAACTAAGCCAGGTGTCTGAGAAGGGCTTCTGCTCGAGCAGGGCGAATAGCCAGAGAGCGACATTTCACACCTGCGAGAGTCTTGCTGGAAGCCACTGTAAAATCGAATTGGTACATCCTCTTGAGAGGTGCACTCTCTTTTGCTTTCTATTCGCCTGCCTGCAGCTAGAGTGCACTTTCGTTTGACGTGCACCTGATTTCCTCCTTGGTAGCTGGTCACACCGATTCTTCCAGACTAGCGGCTACCTCTCTGAGGGGTTTGTCGTTGGTGGTTTGAGGTTGAGAGGGAAGAGATCAGTGAAAAAAATCTTTCTGTGTGAGTGGAAGGTTTTCAGCGATGAGAAAGGGAAGACTTAAAAAGTCGAA…	-
Sigmar1	GTACCACGGTGGCGGGGGCGACCGTAGGCAGCGGCTTTTGAGTCGTGAACCCACAGCCTGTGGCCCTAGTTCGGTCTTACGTTGGTGGTGCCAGGCTGCCCGCTAGA	+
Sirt1	TGAAAGCAGCTGATGCCACGGTTAGTGGCTGCTCATGAATCAAACAGTTCTTCACCTCCCGCAGCAAGACTCTACACCCCAGGTTTCGAGGGTTTCATCTCACTATATAGCCTGGCTGGCTTGGGACTAGATATGTAGACTGGACGGGCCTCAAATTCCGATCAACTTGCGTTACCTCCCAGCTGGGATTAAAGGTGTGCACCTCCATGCCTGACTAAAGGAAGGCCTTGAGTTTAGGATCTTCAGCCTCTACCTCCAAAGTGCTGGAATTTCAGGTGCTGGGACTGCAGACCACGTTCCACCATGCCTGATTTCTGAGGGGCTAGGATTGAATGCAGAGCTTTGTGCATTGCTATGTGGTACCAAAGTCTTTGAGCCTACGTGGCCCTGGCTTGCCTG…	-
Slc12a9	GACCAATGGGACGCCTTGCTGGGGAGGGCAGGCTCCGGGCCTGACATCCCGGTAGCCCGCTTGCTTTTTCCGGCTCCCTCGCCCCCTCGGTTTATAGCGGAGCCCCACAGGCGCGCTGGGATCACACCGGAGCAGCTTCATTCCTAGGTGGTCTCCTAGCCCTTTTGTGGCTTCCTCTGCTGGCGTTCAGCA	-
Slc16a1	AAAGTGGCGAGCTGCGACGTGACTGGTCGGTCGTGTAGGTGCAGCAGCCAAGGAGCCCGGCGGCGGGCAGGGGACACGAGCGGGACCCCCCCGGCTCCGAGGAACTGCGGCCCGCGCCGCCGCGTCACGCATACTCCGGGCGCCGCGAGACACACATAACGATACTAGATTTGCGCTGCATCTTGGAATTCATCTACACTTAAA	-
Slc23a2	TTTTGCAGGCGGCTGCCGCGGGGACCCAAGGCGGCGGCAGGCACTGCGGCGCGAGCGGTGCGATCGGCGGGACGCGAGCCCAGCGAGCTGCAGGCAGGTGATAGGAGATGACAGGAACCTCCATCTAAGACTCCAGTGTCCCTGGTGCTGACGAGCTGCCTCTGGTCTTAAACTCCTGGCTTGACTAAGCCCTCCCTGTAACCACTCCAGGCCAACCGCTGTGTAGGTTGCTCAGCCTTCCTTG	-
Slc25a25	CCCGCGCTCGCTGTCTGAGGAAAGCCGGCGTGCTTCCGCGCTCGGGTCGCTCTCCTGCCGCCTTCAGCCCGGCGTCCGGCGCCCCCGCCTCGCGCCCG	-
Slc35b1	GCCTGATCGGAAAAACCTAAAAGAGGAGACAATAACCTCGATATGGCTGGCTTTCCTGGCCACCAGGAATGGAGCCAAGATCTTAAAGCCTTCCTTCTTTCCTAGAACGCTCCTGCCGGGGCAGGAGGCATTTCCCTCTCGGAAGCTCTGAGCTGGCATATCTGGAGGTAGCTGCTCCGGCCTACGAGCCGGCGGTCGCACGCAGCTCCTATGAGGTCCCTGCCGCCGGCCGGCGATGTCCGCCTGGAGCTTTCGCCTTCGCCGCCGGTACCGCTACCTGCTCTGAACGGATCTTCGGCCGACTCGTCCGTGCGTCTC	+
Slc35c2	GACTTCCGGCGGAAGTCTCGCCTCCTGAGGCACAGTGCCCACCTCGAGCTTCCGGCAGGAGGCTCCCGGCGAGAGCCTGGGCGGAGCAGTAGCGCTGGGGACCTGTGACCGCTGCATCCAGCTAACCATGGGACCGTTTGGCTCTGGCCACCAGCCCCTTAGGTGAGGACTCCATCAAGGGCCCACTGCCCATTCCCCATCATGGAGGCCGAGAGGATCCTTCCAGCCAGGGGAGCTGCCCTTTGAAAACCGTGGTCGAGTCCTGCTGGTTCTCCCTGCCAGCCACCTTCAAGAGAGGCTCCTGTTCCTGCTGGCCCACGG	+
Slc35e1	GGCGGGAAGGGGCGGCCGCTCGGGCAGG	+
Slc35f5	GGGGCCTGGGCCGCGGCCGCAATCCGGGCCTCCAGGACTCTCGCTGCCAGCGCCGTCCGGTGGCCTGGGTCACTCCCCTCCGTCGGGGCCGAGTGCTGTGACAGCCGCGGCCTTGAGCCGAGGGGCAGCGCAGCTTCTTAAGTTGGGCTTGCTGTGGGGCACGATGCTGGGGTCTGTGCGTGCGGTGTGAGGCGGCGGCTCTGGGCGGCGGGCCGAGCCGGGGCCGCTC	-
Slc45a1	GATGCAGCCGTGACGTCACGGCCCCGCCCCACGGGGTGATGCTGCAGCTGCCGCGGCGGGGCCGGGGGCGCCGGGCTAGGACGGAGCTGTACCCCGAAGAACCAGGAACCCAGCCTGGGAAAGGGATGCCTCCCGTCTGGACGTACAGTGACACCCACCAGCCCTGCCTACG	+
Slc46a1	GCCGGCGCAGGCGCAGACAGCACAGACTGGTCCAGGCCTCCCGCAGCTGGTTCCGAGGTGCTAGCCCCTCCGTGTTTGCGC	+
Slc50a1	GGGTTCCGGCGCGGTTCCACGGGGAAGGGCGGAGCTTCGCCTTCCGCAGCTCCGGGTCTGAGCTACTGGAACTCCGCGCTGGGCTAGGGAACCGGCTCCGGTGGG	+
Slc6a20b	AGGTTAGTGGGAGGATCTAAACTGGCCACCTGTGAGGTTGAGGCAGCGAGGGAAGCACTGGTCAAGAAGGGAACCAACACAGAATTGGGGTCGAAAGCTGATTCCAGAGTCCTGGAAAGAAACAGTAGAAAACACAGGGGTTTGGGGGTGGGGCGCGGAAGAGGGCACAGGTGTTGCTCATTCTACAGTGAGAGTTGTCTCAGAAG	+
Slc7a14	CAAGGAGGCGGAGATAGGCAAGCTGGAGAGCAAACTGGCAGGCGCGGGAGGGGTGCGGAGGGGTTTCAATCTGAATAATTGAAGAGCGATTCAGCAACGTCCGCTGTCTCCTGCCTTCCTTTATCACTACCACCGCCCTCATCTCAGCTCTAAGTGCAGACCGCCGGACATTAGCATCCAGTTCAGGCCATCACCTCCAGCCCCTCTGACGTTTGTGCCCAAGACCAGGCTGCTGTGTCTTCCACTGGGCCTTTCATGAAAGGACAAGCACTAATTGCTCCATGAGTTCCAGGATCATCCACTAAGGCTCCCATAGGCCTTTCTATCTATCAGCAAACCTTCACTGCAACCCTACTGTTAAAG	-
Slc7a6	GTGGCGTGGGCGGGGCTTGAGCGGCCGCCGGGGCGACGGCGCGACCGAGCATCCTGGAAGCTCCGGGCCACGAGGAGGTAGCTGGCGAGGCCGAGGAGGCCATACTAAGCACAGGTGTACAGGAACCATTTACC	-
Slc8a1	ATCTGGAGCAGCCTTCAGAGCTGGTCGGTTTCTCATCCAGCCCATGCAGACAGAGACGGCTTGACAGAGGTTGGAGCAGTTGGAAGTCTTATTGTACAAC	-
Slc9a1	CTCTCTAGCTTGCTGCGCCTGCTACTCGTTGGTGCCTATAAATGGCTGCGCTGTGCTCAGCGAGGCATCAGTCCGCTACCGCGGGACCCGGGGCTGTGTCAGGTCTGGAAGTGGAGCTGGAGCTGACCGAAGGAGCTGCCGCTGGGCCGGGGTGGAACACAGCTCTGCACCGGGGTCTTAAGGAGGGGTGTGTTGCTGCTGGCTCACTGCGAGCCGCCTCCAGCCTGCGCCGAGGCACCTTCCCGCCAGGCCGTCTGCCTCTGTCTTCCGCCTCCCTCCATTTCCCCGGAATCTCAGCCCGGCGCGGCTGGACCCTGGCTCTCCTGTGGGTGGGAAAGCCCCAGCCTTTTTCCTGCTATACTCCTTTATCCCAGGCTGGCCTTCCAGCCTTCTCTCGCC…	-
Slco1c1	AAACTTGCTGCAAATTGCAAAGAAATGGCTCAAAGGCTCCAGCTCTTTCTGTGCCCTGGGAGCTGAGATGCAGGGCAGTGCCCTTGCCAGGGTGCCCAATTCCCTGCAGACTGCCAGAAAAAAAGAGGCCAACTGGAAAGACGAAAGAGAAAGACTGCTCAGGGGTGAGATCAGACCCTTGGTCTTTTCTTTCCTCTAATCTGCCCTGTCTGTGCCCACCAGCTCTCTTGACTTGCCAGAACTGTTCACAACTTCTGTGGGGTGCTGCCTCAGTTTCCTGTTTCAGACTGTGCTCTGTGATCCAGACCCTTGCGAACATTCTGAAAGGAACTGGACAGCTTTGACTTCTACCTCCAGGCTGGGATAAGAAACATTCTCATG	-
Snap91	TGCGCCGAGCGCTAGAGAGACGCGGCGGCGCTGGCGGAGGCGGCGGCGGGTGGGGACCGCGGGGACCGCGGAGCTGAGACAGGGGCCGGGCCGGGGCTACAGGCATCGCGGCCCGGGGACACCAGGGCGGTGCGTGTCTGCACTCAGCTACCTCGCGCGGCGTCCGGGCTGCGGTGCTCCTGGGGCGGGAAGAGGAGGCGGTAGACGCGGCCGGTGAAG	-
Sncb	GGCGGCGCGGCCACCAGGGGGGAGTGCTGAGCTCAGAGCTGCCGCAGCGCCGGAGCAGGAGCCGGAGCGGAGCCGGAGCGCGCGAGTAGCATCCTTGGTGGCAGAGCACCCAAGGCCAGAGCACTGCTGCACTCCAGCTCAGGAAAGGTGACTCAAGAGCCTGACCACGGCAGGACACCACTGGCCCCGAGTCCATCCATACCCAGCGTAGCCCAGCCCCGCGCATCTGCTCGCAGTAGCAGCCGCTGCCGCCACCACAGCTCCATCCCCCAGCCCGGCCCCGAAACCCAGGCCGCCAGG	+
Snora21	CCCCTTTTAAAAGCACTCAGTGAGCCTTTTGCTAGTGACCCACTGAGCCGTCAAGAAGGGGCAGAGTGAAAAACACCACTTTTGGGTGAAGTGGCAACGTGTTGTGTTGTTTAACTTCAATCGGTGTTGTGACAAGA	-
Snord11	GTGTTCAATGATGATTTCTGATGCTTTGCCTGAGTTCTCTTTGAATAATGAGGGCAGCTTCAGTCACTACCTCTTCTGAGACAC	-
Snord32a	GGAGTCCATGATGAGCAACACTCACCATCTTTCGTTTGAGTCTCACGACTGTGAGATCAACCCATGCACCGCTCTGAGACTCG	-
Snx21	CGGGTCCCTCTCCGGGCGGGGGTCCCCTCCCTCTTCAGCCCTGGACCCAGCGTGGCGCGCTCCCCCCTGGGTGCC	+
Snx3	TGGCGCCCACAGTCCCGTGACGCCGCCGCGCCTCAGCCCCACCCCGCAGTGTCCCTCGGGGCCGCCGCGGGGCCTGCGAACCGGGCGCGGCGTTCAGGCCAGTCAGCTGTTTCTCCCTGGGCAGAGGGCGGAAGCCCGAGCAGCCTGGGGCGGAGCTTCGCGCGGAACGAACGCCCACCCGTCCTACGTGCTCGTTCGTCTCCGTTCGCTGCGCGCGAGCCGGGAGTCCCCGCGGCGGGCGGCGGTGGCGTTGGCGGAAGGCGGTGGAGAGAAGCCCGCGGCTGCCGCGGCGACAGCGAA	+
Sorcs3	CTTCCCGGCCGCCCCCTCCTCATTCCCCTGACACACTCGCTAGCTTGCTTGCCGGCGCGCGCATCCCTCCAGCACCCCCCACCCCCCCTCCATCGGACCCGCACCTCGGCGGGCGCCACACACTCGGCAGCCCGAGCCGTGGTAGCCGCAGCGGG	-
Sox10	CAGGACTGGGTCTCCTTTCCAGGGAGAGGAAGAGCCCTTCATGGAACCGTCTGCAGCGGCTCAGTCAGTCTCGGCTGTCCAGCCAGGGTGTTTGGTGGTGAGGATTCAGGCTCCGTCCAGACAAGGCAGTGGCCTGAGGCTCAGGGCCCCCCAGCCCCTCCCTCCCAGTCCATCAGCGTCACTCCCCAGCCCCGAGCTGGACCGCACACCTTGGGACACGGTTTTCCACTTCCTCAGGACGAGCCCCAGACTGGAGGAGAGGTCGGAGGAGGTGGGCGTTGGGCTCTTCACGAGGACCCCGGCGGCGGGCCCGGGGGAGGCGGCCGAAGCGGCGGCGGCCGGGAGCGAC	-
Sp3os	GGGAGGGCGAGGGGAGGAGAAAGCGGCGCGCGGGGAGCCCGGCCGCGCTCAGCCGCTCCTCACCTGGGCCGCCGCCGCCGCCGCGCCGTTTCCGTGCTGCTGCTGTTGCTGCTGCTGCTGCTGTAGATACTCGCCGTGGCCGCCGCCGCCTCCGCCGCCGTCCACGTCCAAGGTATGCCTGCTGCTCATGGAGGGAAGAAGTGAGCTTGTAATCCCTTTGGAGCTAGAGTTACAGATGGCTATGAGTTGCCACAGGGATCCTGGAGATTTGACCGAGAAGACCACTCACAGGTTGATCCTCTTGTTCCACGATGTGAGTTGCAGATATCAAACTCAGGTGGCCAGGCCTGGCAGCAAGCTCTTCTGGCCGTTCAGCCATCTCACTGGCCCTGTGGAAAT…	+
Spi1	GTGCTCTGCTCTCTTCTCTTTTCCTTGCTGTACCCCGGGGTTGAAGGAACACAGGCCTCTCCAGGCCCCAGGATCCAGCCTTACTGGACTACCATCTCTTCCCAAAGGCAGGGCATGGGGACCAGGAACGAGAGCCCCGGTTAGAGCGCAAAAGATGGCTGAACATAACTGGGCAAACCTGTAATACACTGTGTCCTCCGGGAAGCAGGAACAGAAGACCTGTCAGTTCAAGGCCAGAAAAAAGAAAGAACAAAGAAAGAATAACCCAAGTTGATAAGGACCTGGTTATAGAAACTGTGACCACGAGACACTATCCAGCAA	+
Spire1	GGGATGCGGAGGCGGCGGCTCGCGGAGACGATGCTCCGGCGCTGAGGAGACGCGGCAGCCGAGCGCCGGCGACCGCAGCGACGCGGGCCGC	+
Spred1	CCGCCCGTCGCCGCGCCCCTGAGAGCAGCACCGCCTCAGCCACCGGCCGCGTCCCCCTCAGCGCCCGCAGTCGCCCGCGCCGTCTCGGCTTCGCACTCGACCTCGGCGCGGCAAACCGCTGGGGTCGCCACGGCCGCGCTTGCTGCCGCCGCCCCCCTGCGGGGGTGGCCGGGCTGCCCGGCTCGCGGGGCACCGCTCCGAGTGAGGCATCCACCATGGTGAGGCCCCCGAGCCGCTGCCCGCGCGCCCCGCCGGCCGTCGTCGCCCGCCGCCCCTCGGTGCCGCCGCTGCCGCTGCTTCCCTGCCTGCTGTTGCTCCTCCATCTCCTGATCGGATCACGGTGAGGGAAAG	+
Sprtn	CGGAAGTCAGAGGAGGGTCCGGCACGGACCAGACTTGACGTGTGTCGCCGGACCTCAGCGGCTGTCAGGAGACAACCGGCTGCCTAAAGCCGTCCCCAGCCCGAGCCCAGCGTTCCTAAGCCTGTGCCCGCGGGGCAGCGCCGAGCCACCTTCGGTTAGGCGTTCGAGGCTAGCCCGCGCGCCCTGACAGCAGGGCCGGGAGGCCTCGCGAGATCCGTGCGCCGCACGAGCCCGACCGGCGTCTTGGGAGCGGCCGAGGTGGGAGTAGCGGG	-
Spsb4	CCGGATCGGCTTTCAGCTGCAGCCTCCGGGCCGGCCGGGAAGGCGGGGAGCGAGCGGCCGTGGAGGAGGAGGGGGAGGCGGCGGCTGCAGCATCCAGAGCTGGCCCTGGCGGTCGGCGCGCCCGGCGCACAAAGGCGCTCAGCCCCTGGGGAAGGCAATGAGCGCACAGCTGCCCGGGCCCTGGCCACCACTGCAGCCCTCGCGGCGTGTGCTCAGTGCTCTAGGGAAGAAACCCGGTGCTCCGGGGACGGGCGGCCGAGGTGCGGCCCGTGTGCCCTGAGCGCGGGACTCGTCGCTCTCCAGGTCAGGCGCCAAGCTTTAGGGCCATCAGGGCAAGGGCTTCCGCATCTCGCTGAGATCAGCGCAGTGGGGCACTTCACTACTCGGGACCGGACCTCG…	+
Sptb	GTCCCTTCCAGCCTATCTCCGGAGGGGCATTACAGCCGGGGCGCCCTCCTCACCCACCCTATGGCCTAAACGGGTCTTTAGATGTTTTTTCAAAACCAGATCGTAGTCTGCAGGGACGCTAGGCGGGAAAGGCTGGGAGGACTCCTTTTCGCCGCCAGCTTGCGGCTCCGGGCACACAAATTAGGCCGGAGCAGCAGAGTCGAGTCCTCTTCCCGTGGCAAGGGGCTCTGTGTGTGCGGGATCAGGGGAGGTGAGAGAGGACCCTGGCGTCCCAGGTCCCAGCGGCGGCGGCGCTAGCGGCTAGGCAGGTGCCCCCGGGCGCGCAGTCTGATTGGCAGGTGCAGGAGTGGGTGGGGAAGGCGGGCCTGGCGCTGCGGGAGGCTGCAGCCCCGCCTCCCC…	+
Srbd1	GGAACCGGAAGATTCCTCAGCAGAACTCTCTTCTCCAGATTCGCCAAGCCCGAAG	-
Srek1	GAGTTGCGCGATGGGCGGCTAGACGTGCCCGGGCGCGGAGGATTAGCTCTCGGGAGCGCGCTCGCGGCCGCGCGCCTCTGCTTCCCAGGCTCCGTCGCTGACGCGTCGTGGACGTTGGGGAGCGGGAAGGCAGCAGCAGCGAGGCCGGG	-
Srfbp1	GCAATCGCCGGTGCTCACGTGCTGGAG	-
Srp72	CTCCCACCCCCCTCCCCCACCTCACCCCCACCTCCTCCAAG	-
Srr	GCCTGCCCTCCCCAAACGACGGTGGCCGCACTGGGAGCAAAAGCATTCAGCACGTTCAACTAGGGCCTTGCCGGAGCGGGCGAATCGGCCGCGGAGACGGCGTGTGCGCGTGCGCAGAGGTGTAAAGCTAGGACGGTCCGCCGAGGCTCGGAGGTGGAGGCGCAGCGCTCTGGAGGCGAGTATTTCCTAAATGACCTTACACCCTTTGCCACACTGGTCCTGGGCCAAGATGGGCCAATCAAAGTCCTTACCCAGAATTTTTTGAACTGAAATTGAGAGAGAATCCCTCTTCAGTATGGAAGCCATAAAATGTAAAACACAGGAGCTGTCAGCAGCCATGTGTCCTGCAGTACGGAGCCAGCTGGTCTGCTGTGAGAAGGAAGCCGCCGTGCCAGAGGC…	+
Srsf6	ACCATTGTGTGGCTGACTCGGCCGCCGCTGCGGTGTGAGGCGCGTGTTCGGGCCTTCGCCGTCCCCGCACCCGCACCGCAGCCCTGCCCCGCGGCCCGCCGCCCCTCCGCCAGCCTCCCGGAGGACACCCGTGGGTCACGGCC	-
Ssc4d	TCCACTGTCCCTTAGCCTCTCTGCCCCCAAGGTCAGGTGGGGACAGGCTGGGGCCACCGGCAGCTCCATGGCCAAGGACACTGCCTCTTCTCTCCTTCTAGCTACGGAAAGAAAAGAAGAAAAGTCTGTGCTGATCTGTATCTCGGGGGCCCTTCCCCCTCCTAAAGTCCCTGGAGCAGAGGCAGTGATTGAAACTTGGATTATCTGGAGGGAAAGAACCCAGAACATCCCTACAGCTGGCCCAGGCAGCTGGAAGTAAACACGCAGGACCTTGAGTCACAGATGTTCCAGCTGTGACTTCTCCTCAGATTCTTG	+
Ssr2	AGGCGTTTGGGGTGCTCACG	+
Sst	GTGATTGATTTTGCGAGGCTAATGGTGCGTAAAAGCACTGGTGAGATCTGGGGGCGCCTCCTTGGCTGACGTCAGAGAGAGAGTTTAAAAAGGGGAGACCGTGGAGAGCTCCATAGCGGCTGAAGGAGACGCTACCGAAGCCGTCGCTGCTGCCTGAGGACCTGCGACTAGACTGACCCACCGCGCTCCAGCTTGGCTGCCTGAGGCAAGGAAG	+
Sstr1	AGACCTTACAAGCACTTTGCAAGGGCCATCTGGAGACATCATTGACTTGGGGATCTGAAGGCCTGAAATCTCCAGGTACAGGTTTAAAGAACTGGCAAGCAGGAAAGGAGCTGCTGACGCGATGGTGCCGCTTATTAATCATTCATCAGTCCAGAGCCTTTCCACTTAATGGATGTGCCGCGCTGGGCTCTAGCCTCTTGGCCTCTCCTCTCCACTCTCCAGTGTGCCCAGGACCCCCGGAGCTGCAAGAGAGACAGCGCTCAAGCAAGCTGCCGCTGGGTGATGCTCCCGGCGGCCTCAGTCGGAGCCGCGCTCGCCACAGCTGCTGCGCTCTGCCGGGTGGCGCCAGGCGGCGGTGAGCTGTGAGCTTGGAGCCTTGAGCCTAGGGAGGGCGCAGAC…	+
St3gal3	GCCGCTGCGTCCCCACCATGGCGGCGCCCGTGCAGCTTGCCGCGTCCTGGGCTCCCTCTGGGGTCCCCTCGGCTGTCCCCGCTATTCGCGCTGCAATTGCCTCCGCGCTCTGCGTGCGCCCTGGCGCCACCCGCCCCCGGCCTCCCTCTCTGCTGCGGTAAGGCCTGCCCTGCGTCCCCGAAGCAGCTCTCGGCCGCCGCGCCCCTCCCCCGGCCAGACCGGCCCGAGCCGCGCTGGGGACCAAAGCCCGGGCCCGGGTGGGGGCCAGGCCTGCCAGAGGGCCGCGCGAGCCGGGCCGAGCGCGCCGAGGTCACCTGTGTGCAGTGTCCCAGGCGCGCGAGTCTGAGCGCAAAGGAGGGTCACGGTCACCCGGGACCCGCTGTGGGACAAGCGCAAGAA…	+
St3gal4	CCTGGCCCCCGCCTCCCCTTCAGGCGGACTTGCCCGCTCCCAGGCCGGCCCCGCTCCCGGGACAGGGACCGGGCCGAGCGGAGCCACTGCGCCAGTGCTGCCCCGCCAGTCGGGGCGCCTAACGGATCGGAGCTGCGCGCGGATTTACCTCGCCCCGCCCCGCTCCACCCGCGAGGGTGGCCCGAGGCAGCCGGGATGACACTTCTCCCCAGGAACCCTGCTATCTGCTGAGAAAC	+
St3gal5	ATCCGCGCGGGGGAGCGGACTGTCCGGGGCTGAATTGGCGCGAGCGCGGCGCCGGGGGCTGGCTGGGGCGCGGGGCCCCGGGCTGGCGGCTTGCCAGCGCTCCCTCCCTAGC	+
St6galnac4	GGCTTCAGAAGCTGCGGCCGCAGCACCGCCTCCTACCCGGGGCCCGGTTCCAGCCCCTCTGGCCCGGCGCACTGGACATGGAGCTCCGAGCAGCGCATCCTGAGCCCCCAGCGCACTCCAATCCGCTCGTTCGTTTCTCTCATATCCTGGGACCAGCTTCCAGCCTTTCTCATCCCAAGCACTGGAGACAGCAGCCTCCAGACTGCTAAGAGCAGAGACAGC	+
Stat2	CGCCAGCCGGGTGACCCATTCCGCTGTTCGCTATCTTGGTCCGCCGGAGTCGGGGGAGGGTGGAAAACGGGTCCTTGAACCGCTTGGAGAATTGGAAGTTGCAGCGAGAGCACTGGAAGGAGCGGCACTGGACCCTCAGAAGAGTCCAA	-
Strbp	GTGTATTCCAGAGAACAATTTTGAGATATCTTTGCTTATATTTGACATTGAGCAGTCAGGGGATTTAGGCATATGAGGAGGTACTGTCACATAAAACAGTGTCTAGTGAAGACGACAAGAAAGAGAGAAAAGGATCGGAAAAAGAAGCTAAAATACCATAGGAAACC	-
Stx1a	GGGGCGGGGCGCGGGCTGGCGCTGCGCAGCCGCGGGGCGGCATCCGCGCATGCGGGACTTACTCGGTTGCAGCCGGCGCCTACTGCCACTCCCGGGAGC	+
Suds3	AGTGACGCCGCCGCGGCCGCCGTGTCAGAAACCGTGGAGCCCCGGCGTCTCACCTACCGTCTCGAGGACGGCCTGATCAGGCTGTCACCGAGCAGCCCACGACCCGGAAGTAGCCGGCTGCGCGAGGCCCCCGTTGCCCAGCGCGGGCGCCGGGGTGCGGGGTGGGGGGCGGAGCTCGGAGCCGAGGGGAGTCCCGGTGCCCGCGGCTCGGAACCGCGCGAGGTTGCGGGGCTCCGGGGACGCAGCCAGGCGGCCGCGATCTCCGCGGGACCGGCTCCGCCGCGGCCCCGAGGCGGCGAC	+
Surf2	TTCCGGGACGGCGCTCTGTCTCACGTGGTGGCTGCGGCGTCAGATGGGCATCTCCGATC	+
Suz12	CCGAAGCGGAGCGGGGCTCGGAGGAGACACTTTTTTTTTTTCCTCCCTCCTTCCCTCCTCTCCTCCTCCCTTCCCTTCCCCTCTCCTCCCCTCTCTCCTCCTTCCCCCCTCGGTCCGCTGGAGCCTGCTGGGGCGAGCGGTTGGTGTAGCAGGCGCGCTCACTCTCCGGGGCCGCCCGGCGGGTAGCTGGCGGGGGGAGGAGGCAGGAACCGCG	-
Syndig1	GCCCCGCGCCCCTCACGCTTCCCGGCTCTCGAGACGCGCGGGCGGCCGCCTGGGCGCACCAGCCGGGTCACCTTGTCCCGGAGGTTTTGGTGGCTTGATGCATGGCCACATCCTTCCTTCACCTGATTCTGAGAGATAATCTGGATTGCCCATTTTGACCCTTTAACAGGGAAATGGGTCCTATGGGGCTTGTGTGACCTGTGAATACAGCCTGCTAGCCTGACTCCGAGCAGGGAGGGAGTCTACC	+
Syt4	GCGTCAATTCGGGTTTCAGCCACGTCTGGAGTCTCAGAGACAAGCTTTTCAGAAGAGCCAACAGGAACAGGGCAGGGTGGCACATTGCTGATAGAGAGCGCGGACCTTCCTCCAGCCCCTCCCGCTGCCGGTGCTGGTCCCCAATCCCCTGTGTTTCCCCTGGAAGCCTTGTTCCTGGATCCTTCCAGGTGAATCTGCCCGGAGTTCTTTCAGCACCTCGGACAGAGCACGCAGAAAAC	-
Tacc3	ATTCTGAGTGGGGAGTTCTCGGACCCTACGCTGACCCACAAGCTGTGAGCCGCCCAGACACCCCCCGTAAGGGTTCAACTTCTCCCTTACAAACAGCTCGGAGGAGACACTGCAACTGGGTCCATTTAACAGCTGAGAAAAACCGAGCCAGGGCGAACTGGTTTCCAACCGCATTCGCGGCCGACCATGAGATTTTCTGGGCCATGATGGCTCTCACAGTCACTGGCTACCAACAAGCCCTCTCGGCCCCCGATGCTAGACCACAGTTCCCATACGCCCCAACGCTCCCACTGTGCCCTCAGTCCCGGAAGCGGAACTCCCTGCGCAAGAAGGGCGGGACCAGTATGGCTTGCAATTGGCCACAGGTGGCTCTACGGAAGCCTCTTCTCCAACGCGCTG…	-
Tada2a	CGCAGAGTCTGCACAGCGCGCGCAGCGGCGGGCTCTTCGGCGCCGAGGTGCGGGACGTGGCGAGGGGATCGTGGGATTGTTTGGCAACGTCTGAAGTCTTGAAACTCTACATCAAGGGAGATCAAGCAGCCATCAGTCAGCTAGAGG	-
Tada3	CAGGTTGGGCACCAAATTAGGACAGGCCGAACCGGAGAAACGTTTCTTCCGGTGGTGCTCCCCTATCCTCTCCGGGCTCCTCCCATTTGCAACCGTAGGGTTCGGCCGGGTAGCCAGTCCCTTGAGATTTGGGCTCTGGGCCCCACCCCAGCCCCGGGCTGCTTCCTAGCCCGGGACTCCTCAGGCCTAGCATTCCACCTCCCGGAGATTCGTAGGTGGCCTTAGACCCCCACCCCCACCCCGGCCCTACAGGCCACCTTGGGCTGGCCGTCCCCGCCCTCGCGTCAACTGCAGGGGGCCCGCCCATAGCCAGTTCCGGAGCAGTTGCTCCGATCGCCCTGAACTCCCCGCCCCCTCCTGCGGCCCAGGGCCTGTAGGAGGCCGCAGAGAGGAGGTAGG…	-
Taf15	AGCCCGCCGCGCCGCCCTCAGAGCAGCTCCAGCAGCCGCGCCGCCTGGCTTTTCGTTTTCCTTGTTCTCCGCGGGCCGTGGCGGGGCTCCGCGCCGCGGCTGTTAGTC	-
Tbc1d7	CGGGAGTTAGAGGCGGAGAGGGCCGGGCCGGGTGTCTCATGGCATCGCTCCCCTCGCTCGCTCGGCCCTGACGCTTATGGTTCCGTCTGCCTGCCGGTAGCACAGCGTTGCCGGGCCGGTTCTCCGCCGCCTCCCGGATCTCTGAGTCTGAGCCGGGTGTGTTTGCTCTACTCGAGGCTCACCTAAAAAAAATCCCTCCAAGGATGAAAC	+
Tceal3	GGGCACCAGCCCCCACGTCCGCTTGCCCGCCCTACGGTCTGGTCTTGGCACCCGCGCAGAACCAGCTCCCTGAGCTGCCCTAAGCAGCAGGACGAGCTGTGAGTGGGCTTCTGCAAGCCGGAGAAGGCAAAGGCCTGTCCTGGGTATCCTTAGACAGGTACACAGTCTCTGTGCATCCACTGACCACACAGACACTGCCCCTGTGTCCTGTCTGTAGGTCTCTGCTGTTCCCAGCGCATTGTGACATCTGCAAAAGAGGGTCGACCTGCCCAGGATCCCTGCAGGACAGGAAAAGGAGGGAAATCTTGAC	+
Tcerg1l	TCCGAAGCCCGCGCCGCCGCCGGCCCGCACCTCGGGCGCCCGCCGCCCCCGCCGCCGCCCGCGCGGGGGTGTAGG	+
Tcf20	TCCCGGTTTCTCGCTTTCCCTTCCTCCCTGCCTCCGCGGGGGGTTGTTTTCCTGCCGGCCTGCATGCTGTGGGCTGTCAAGGGGTTTGGGGGCAAGTGCCAGGGGAGGATGCAGCTGCAAAGGAGGGCTGCTGGCCTGCTGCTGTGCTGCTGAACAGT	-
Tdp1	CGGCCTGGCGGGTCAGAAGTATA	-
Tdrd7	CACACTTGTCCCTATGTGAGGAGGCAAGAGGAAGCCCACTCGTGGATACA	-
Tenm1	ATGTTTTTCACTCTCTTCCAGGACTGTTTTCATTAAAGAACTTCCTTATCCTTTTTTCATGAAACTCAGCTTGCTTAATCAGAG	-
Tent4a	CCGCCGCCCCCGCGCCGCCTCCCCGCCCCTCATTGGAGCTGAGGCGGCGGCCCCCATCCCTCTCCGTTCCCGGCCGCCGCCGAGGGCGTCTTTCCGCCGCCGCGCCGCAGGAGCGCCGTGACTGACTGACGGCCCGACGCTCTGGGCCCGCCCCCTCGGCCGGTCACCGCCCCTTCGATGGCCTCTCCCTGCCGCCCGCACGCTACGCCGCCGCCGCCGCGGCCCCCTCGCCCTCCCCGCGCCGCCTGAGCCACCGGGACCGCAGCTGCGCCGCGCGCCCCACCGAGCGCCGCCCGCGCCCATCCGCGCGCACCGGAGCGCGGCCCAGGCCCGTCCGTCCGTCCGTCCGCGCGGCCGGCCCGGGGCGCGGCGGGGCGGGGCGCGGCGGGGGCGGGGCGC…	+
Tesk1	CAGAATTAACTCTAATTTAATGCGATGAGTATGTTTTGCTGTTACCAGTGGGGGAAAAGAACACGCATTGGCCTACTCTCCTTTTCTAGAACAACTGTGCATGACTGTTCTCTCTCCAAACCTGAACGATTCCCTTATACGGTGCACTCTCAAGACGGCCTTGCACATTCAGCCTGCCCTCACTCCATTCCGCCGCGAGGTGGCAGGACGCTCACGGATGCCAGGAGACCTCTGCCGGGATCCAGTGACGTCACGCAACCCTAGCGACGATTGGCTACCTTCCCGATGACCTTGAGGGGAGGAGTCCGTGGCAGAGCCGGAAACATCGGCAACAGCGAAAGCCACGTCCCGAGACCGGGCGTGCGCACTCCGAGGATCCCAACCGCTGTAGAGGCCTCT…	+
Tfap2e	AGAGGGCGGGCGCTGGGCACCCGTTGCCCGACTTTTTTCCAAGTGCCATCAGCTCCCGTCTGGCCCATTTCCATGGACGCTCCCGCAGGCGTCCCCCGCTGAGTACCCCGTACCTTCTGGACTCCCGGCAGACTTACCCCCAGCTTCCAGACGGTGATCCCCGTGGGCTGTAAGGGCTCCCGGCTCTCGCCTCGCCGTCGAACGAGGGCTGTGTCTCCGCCACACCTCACGCCCCACACTACCCGCCCC	-
Tgfb2	CCGCAGCCAACGCGCCCAGGAGGCGGTGTTGTTCCACAGGGGTTAAGGAGGTGGCCGATCGCTGTCGCCCTTGGCCGCCTGGAGCAAGAAAAGGAGGATCTGAAGGACCGAGCTGGAGGCTGGCCCTCTTTGCAGGCAGCAGCGGCGGCTGCAACGTGGAGCGACCCAGCCGGGTGTAGGCCACAGCGCGGCCGGCAGGAGCGGGATCCTCGCCGCCTGCTCCGGCCTCTGTGGATCTCCGGGGCGGACAGTATCCCACCGAGTCTCCGAGTGAGCCGCTCCGGGGCGCATCTGCCTCCCCGCGGCTCGCCAGGCTCGCCCTCGGCGCGCGCGCACGCACGCGCGCACACGCGCACACATCCACACGCACACTCATCCACACACGTGTGGAAGGCAGGG…	-
Thada	TTGCAGACGTCCTCGGGCACGAGGAGAAACTCTCCACTGGACCACTGCCTCAAGTTCTTCCTTCTTGCAGAGCGCTGTTCATCCTGTGTAAG	-
Thbd	CCTTCCTTTTCCCGAACGTGCAAAGAGGGAGGGCCGCGCATTTATAAACTGGAGCTTCAGCGGAGTGGCATGTTAGAGGCTGCCTCGCAGGGACTAGGAGCCTGGGCTAGAAACGTCTAGGTTGTGATAGAGGCTAGCTGCTGTCGCCGCAGGCATACGGAAACCCCTCTGCCTGGACTGGGTGTCTGCACCAGCGCAGGGCTAGCTTTTCTCGGAACTTGCACGGTGCACCCCTGGACAGC	-
Tlk2	AGCCGTGCAAATCTCGCGAGGAAACACGCGGTTTCACTAGTGTGTTTACACCGATCACTACTAATCCGGACCGAACCGATCCGGATTAAGGGGCCGGAGGCGGGTCCTGGGCACTAGCGGTTCCGACCCCCCCCCCATCCCGCCCTCCGCGCCGCACCCGAGTGGCCCCCAGCCGAGCGGGCCCCCACTTCTCGGCCCGACCCAGACCCTTCTGCGCCTCCCTTGGCCTTTGTCCGGCGCCAGGAGGCCGGCCCCGCGCCCCCCGGCGGCCGCCCGGGCCCGGGCCCGCGTCAGCCGCCTGGCTCCGTACGCGAGCTCGGGGATCTGCGGCCTCCGTGGCCCCCCTCCCCCGCCCGCCCTGTCGTGGAGCCCGGCGCCGCCGGCGGCTGCCCGGGCGGG…	-
Tnfrsf1a	CGCTCTTGCAACACCACCCCCGCCACTCTCCCTTCCCCTCCTACCTTCTCTCTCCCCTCAGCTTAAATTTTCTCCGAGTTTTCCGAACTCTGGCTCATGATCGGGCCTACTGGGTGCGAGGTCCTGGAGGACCGTACCCTGATCTCTATCTGCCTCTGACTTTCAGCTTCTCGAACTCGAGGCCCAGGCTGCCATCGCCCGGGCCACCTGGTCCGATCATCTTACTTCATTCACGAGCGTTGTCAATTGCTGCCCTGTCCCCAGCCCCAATGGGGGAGTGAGAGGCCACTGCCGGCCGGAC	+
Tnpo3	GAGATGGCGCCAGTCAGGGAGCGGCTGTGGCCGAGACAGTGAGGACGCTTGAAGGCAGAGCAAGCGGAAGCCTAGGGAGGAGTATCGGGCTCTTTGCTGTCATCGCCGCCGCTCCCGCCAGC	-
Tnrc6b	GTTTTTAGTTTCTGGGGTCCCCGAGCTTCGGCAAGGTGAAGCGAGCGACCGTGACCCCCCTCGCCTCTCAGCCTCCCCGCGACGACGCCTCCACAGCTTGCGGAGGAGCGGAGACCGCGGTCACCGCTGGGCTCCACAGCGGAACGCCGCGCACTCGGAGCCGGCGCGGCTCAGCGGGTTTTGGCTTTTTGCACTGAATGTAACCAAGACTGATCGTCTCAGTTGCCCCAGGATACTGTCAGAGGCAGCGTTTGTGTGTGTCTGCAGAGTTTTGCACAGAGTCTGTTCCC	-
Tns3	AGGACATTGTTAGGAAG	-
Tor1b	GAAGTTCAGTCCCTGGGACTGAATCCTGCGCTCGGAGCGCAGCCGCACGGTGCTTCCCTGCGTGCG	+
Tox	GGGGCCGAGCGGACCAGGCAGGCTGCGCGCTCGGTGTGGACGGGTGCGCGCCACGGCTTGGGGGGGAGAGTTGAGCGCTTTTCCACCCTCTGTTTTTTTTTTCCTCTCTCTCTCTTTTCTCTCTCTCTTTTCTTCCTCTTCTTAAACAAACCACAAACGGATGTGAGGGAAGGAAGGTGTTTCTTTTACTCCTGAGCCCAGACGCCTCTCTGTTCCGTCTGAGCTTTTTTTTTTTTTTCTGAGCACTTTTTTTTTTTTTTTTTTTTTCAAAAAGGAAAAGAAAAGGAGTTGCTTGATGTGAGAGTGAA	-
Tpm2	ACAGTCCCTCTTGGTCCTCCTGACCTGTCCCCTGTGCATCCAGAGCTCGCGCCTAGCCCAGTCTACCTACTCTTCACCGCTCTCCCGCCAGCCCACTCCCCACCGCAGCC	-
Tpst1	AAATCAGAGAGGCGGACACATCGCGCGGCCCGGCTGCGGGTAGCCTATGGCGGCGTGCGTGAGATCCCGCGGCCACGCGGCGGCGGGAGGCAGGAGCTGAGGCGGCGACCGCGGCCAGTCGCTGCTGAGGCGGCCGCGGGTGCGCTTCTCGGCGGGGCCGGGCAGGGCCGTCGCCTGGCGGTGAGGACGCGCTCCCGGGGCGGGCGCTATGGCCACCAACTAGGGCGGCCGGAGAAGCGGCCGAAGCCCAAGATGCCGGAGCGACGGCACGGCTGCGCCTCCGCCATCGTAGGTGCCGATCCCCTTGCCACAGTCGAGTCTCCATGGCCTGACCGTGTCTTGACAATAATTTTGAGCAAAATCTATGTCTAATAAGAAGATAACCACATCAAG	+
Tra2a	ATTTTGCCTGAACGTGCGAGCTGGTGGGAGTGGAACGCACTGGCCGTTGTAGCCGTCGCCTTCTTCCTCCCCACAGTCCGAACAGCGCGGTGACTAGGCCGTCGGCCCTCGAGCCGAGACATATCTCTTATTTAGTTCTCGGGAGCGCCTGGCCGAC	-
Trafd1	AATGGGCGTGGCCCTCGGCGACGGTGGGAAGCGGCTGGGCAGCTGGGCGGTTGTTGGCTCCGGGCGGCGGAGGCGGCGGTGGCGGTGCTGTTCCCGCTGGGCTCGGAGTTTTCAGGAAGAGCTGAG	-
Trh	GCGCAGTCGACTCTGGATTCTGGAGCCTTGCAGACTCTACCCAGCCAGTTTGCACTCTTCGGCTCAGCATCTTGGAAAGCTCTGCAGAGTCTCCACCTTGCAGACTCCAAG	+
Tril	AGAGTGTGGGAAGAACGAATTTCCGCCGGTTTGCTCGCTCCACGCCGACATGGGTCCCTTCCGGACGCTGCTTGCGCGTCCCCCAGGCTGCTCACTCCGGCTGCACTCCCAATCCCCCCGGATCGCGAGCGGGCAGGCGCCGGAGACGTGGGCCTAGCGGCCGGTACTCTGCAGCCAAGCCGCACCCCAGCAGCTCTTGGAAGGGATCCCGCCTGCAGCGGGGGAATCCGTTTGGCGGGGAGAATCCGCGCCAGGGAATCCAGCTCTCCGGACTCCAGAGCAAACAAAAAGCACCAACTCTTGCTCGCTCCTCCCGCCCCCGACGCTCACCCGAAGAAACAGTTTTCTGCAGAAATGCAACAAGTAGCACCCCAGATTCGCCGAGCGCCCAGCGCCTTC…	+
Trim33	CAGCAACACCCAGCGAAGACCCAGGTGGTCCGCACCTCCTCGGTAGGAGGCCTCCGCGACCAAGCGCGCGACAGGTGAAGCTTCCGCGGTGGCGCGCCCGTCGCTGGGGATGGCGTCGCCGTGGAGACGCTCGCTCGGGGGCGAACGCAAGCCGGCCTCCTACTCCTGCATGTTTTCCCTCCCTTCTTCCCGCACCACCGCGGCTTCGGCGCTAGCAGCCACATCATAGAGACCCAGTTCCACCAGCTCCTACCGAGCTACACAACTCCAGCCGGGTGGCAACAGACCACACCGAGGCGCGGAGCTGCATCGCGGTCTGTCCCGCGAGCGCGCGCGGCCGGAGTTCCCGCCTCCCTCCGGAGGACGTCGGTGCGTACGTGCGCGTGCCCACCCCTCCCG…	-
Trim46	CGCAGTGACATCTCACCCTCCCCACCCCTCCCTTCACCCCACCCGGCTCCTGCATTAAGCCCCGGGTTCGCAGCAGCAGCCAGGATCGGGCACCCGGGGGCGGGCGGGCACAGTAGGGCC	-
Trmt1l	GGTTCGGTGGCGGCCAGTGATGCAGAGGACGTACCGAGGAAACGGAACTCTTTTTCCTCATTGGACACTGTCCGCCACACGCTTCTGCGCAGTCTGTGGTGGCGTCGTAACGCCTCGGGGAAGGGGAAGCCGGCGAAGGGTCGAACCGCTGCCTCTGGCTTTCAGTTTTTCTGCTGACAGGGTTGGGTCACTGGAGCTCCGCCGTTTGTCTGTGGCACGCGTACAGCCTTCCCAATTGCTTCCCCGCCCTTGGATCCAGCCCTGTGTGCATTAACGTCTATTAACCCACTCCGCCGCGAGTCCCCTCCGCGTCCCCTGGCTCGGAGGCCGTAACT	-
Trmt2a	GCACTTCCGCCTGCAGGCTGAGTGCCTCCGACGCTGGCGTGAGCGGCTGCTGGAAGGATCAGTCGGGACTCGGCGCGCGGCGGTGACGTCATCGGAACCAAGCCCTTAGAGAGAGGAGACGCAGCTAGTGTGCGCTGGCCAGCCGAAGGCAGGCGCAGCGTGTGGCCCTTGGGGACAGTGCATCCGCAAACCTCAGTCCCAGCTCTGAGCACCCGAGTTTTGAGTCCCTGTGTGGAGCTGCGGTCTACCTTCACGGCGGCGTACCTCGTATCTGCGCCCTTGTTGGGTGGGAGGCCGAGCCGGTGGTCCTCGTGAGCACCCTGGTCCGGGCAACAGACGAGCCAGGAG	-
Tspan17	GCACTCCGGGTGTGGCTGTCCGAGCGCCGTGGGCGGTGCCACAGCGGGCGGGGCAGCCGGTGAGCTGTGTGGCTTTGACCATGAAGCCGCAGCCACCGGGCTAGGCCCGGGGCTGCTCCAGGCCTGGGCGGCCCGCAGAGGGCTGGGCCGGTCACCGGCTCGGGTTCCCGGGACGGCAGGTGGCCGCTCACC	+
Ttc27	GCGTGGGTTTGTTTTCCCATGATGCTCTGCGTTGCTGTCATGGCTGCCTCCATGCATGTATAATCTCACATGGGAGTCTAAGTTTGTGAGCGCTATCCGTCGTAACAAGACGCCGGCGACTTTGGACCCTCCTCCTCTCGTTTTTCTCCTCCTTAGTGGGACACTGTATCGGGTGCAGCG	-
Ttll4	TGTGTGGGACAGAAAGCGGCAGAGCGTGGGTCGCGTGGCGGAGCTTGGTTGCTAGGGACACCTGAGGTCGCCCGCTCGCCCAGCAGGCGCAGCGAAGAAGCGGCGCGGAGCCGGCGTCCAGTCGCGGCGAAGTAGGGTACCGTAGAATACTGCAACTCTGAGGCCTCGCACTGAAAGTGATTAATTGCTGAGCCCTGGATGTGATGAACTGCTGACTGGTGCTTGGCAGGCACTCCTGTGAGGTGGTGGCTGCTGATGCAGCGTGGTTGGGAAGAGGAAGAGTGCCCTGGAAACTCGGGAGACTTCACACAAGCTGACGGATTCCAAGATGCAGCTGGTGCTAGAGGTGTGTGGCCCCTTACCTGAGCCAGGCCATGAGGCCATGTTGCCATGATGTGG…	-
Tubb6	GCAGTCGGGAGAGCCAGCGCCCGAGCGCAGACGCGCCCGCC	-
Tubgcp5	AGTCGCCACTTAGCAGAGATCCTGATAGGTACGCCGCGGCA	-
Tut4	AATGCAGTTCGCGGCGCGGCGGACATGGCGGTGGAGTCCTGAGCTCGTCGTGTCCTGGCCTCCATCGGCGGCGGCGACGGCGGCGGCGGCGACGGCGACGGGGGCGGCAGCGGCGGCGGGAGGCGGAGGGGGAGCCGGAGCCTCTGAGATGAGGAGGCGTCGCGCGCGCCTGTAGCTCGCGGGCTTCTCAGTTTGCTTGCCTAAAGTAGATTTGGAGCAGTTCATACACCTGAGCCCTGCTATTCTACAGCGTCAGATTGGAAAGAGTCAGATTTTCAAATA	-
Txnip	GACACTCTCCTCCTCTGGTCTCGGGGTTTCCAGAGTTTCTCCAGTTGCGGAAGACAGCTGTTATTTTTCTCCTGAAAGCTTTTGGCACAGCCGGCAGGCTGAAACTTCCAGGCACCTTTTGGAAAAGTTGTTAGGGTTTGTTTGAAGCTTTCTTTACATTTTCGTTTGGGTTTTCAAGCCCTGACTTTACGGAGGCGAGCTCTTCGTTTGCTTTGAAGGGTTCTTAAAGATTTTTTTCCTCTCCGGCTTTCGTTTTTCTTGAACCCACTCGGCTCAATC	-
Ube2e3	CTTGCTGACTGCGCGACCGGGAGGAGCCGAGCCGAGCCGAGCCGAGCGCAGCGGCGGGAGGCTGAGCGCGCGGGGGGCTCCCGCGTCCCTGCGCCTTCGCCTTCGGCCGGCAGAGCGCCCACCCCACCGTGGCTCCCGGAGCGCGGGGCGGCGCCACCCTCCGGCCGCAGCGCGGCACTGCACGGCCGCCTGCGACTTTCGATGTTCCACACTCCCGGGCCGGAGCCTCGGCGGCGGCTTCTTTTCCCGCCCCCCCGGTGCCCCCCCCAGGCTGCCTCCATTTCCTCAAGGAAGGTTCCTCGGCGCTCTCCCTCCCCCACAGCGTAGCGGCGCACGAGCGGGCCGGGCGGGCGGCCGAGAAGTTTTCCCAGAGATAAGTTCACCAAG	+
Ubl3	GCGGAAGGCAGGCAGCGAGGCGGAGGCGGCCGGAGCCCAGACGCGATGCGGCCCGACCGGCGCGGCTGCGCTGAGGCGCCCGCGGCCTGAGCCCCCCCGGCGCTGCGCTCGGTTCGGCTCGGCCCAGTTCGGCTCGGCTCGGCTCGGCGGCTGGCGAGGTCGATGCCCTTGAGCGCGGCTGCGCGCAGCCCGGCTGTGCGGCCCCGCGGCGCGCGCTGAGCTTCTCGGCGGCCCCGGCCGCTTTCAGCTCGGCGCTCGATGTGTAGCCACATAGTTATCTGTACACTTCGTCGCCGGGGCTTTAATGAGGACCTGAGTCGCGAGCGCGTGTGAATCACCGCCTGGGCCGGGGAAAGAGGACGGCGCATTTAACCCCCTCCCACCCCGCTCCATGTCCGT…	+
Ubl5	CGTCGATAGGTTCGAGGATATTGGAGCTCCAGCCACA	+
Ubtd2	GGCGGAGGCTGAGCGGCGAGAGAGCGGCGCCTGGCCCGAGGCGGCGACGCGGGAGCAGGCTGAGGCGGCGGCCGGGACGAGCGCCCTGAGGTGGCGGCCGCGGCCCC	+
Unc13b	CGGAGTGAGGGGAGGGAGTTCTGGTCGCTCACGCTTCGCAGCTATGGCGCCTCGGGGCCGCGCCCAGTCCCCAGTTTGCCGGCGGAGCCTCAGCTCTTTCCTCTGCTCACTCCGACCGTGAGAACCCGGGCGGCTTCGAGGGAGCGGGGAACGCGGCGGGCGCCGGGGACCATGAGGAGCGGCCGGACCCGCGAGGCGGACAGCAGAGGGTGGCGCGGCACCTGCTGAGAGAAAAGAGGGAGCGGCCGGGCTCCGCGCCGCCGAGGTGCGGCGGAGGCTGGTCCGCGCCTCGGCC	-
Unc45a	GCAAACAGACCCAAGACTTAAAGAAAGGCTCCAGGGCTTAGAACCCCTGTTGGATTCCTAGGACTACGACTGAGGTGGAGGCGACTTCTT	-
Unc5c	AGTGGAGTGTGGCGCTCAGGCTGCTGTTATTTCTCAGGACTGCCTGGCGGTGGCCGGATCCAGCCTCCTGCCTGGCTGGGCTTTCGGCTGTTTGCGCGTCTCCTGGTGGCGTTTCCCTTCCCCGTACACCTCTGCCGACG	-
Usb1	CACAGAGCACTTCCGGCTCAGAGGAACTCCGGGCGTCGGATCAGGTTGTCGGTGGACACGGCTTGTGGTCGAGGCCCC	+
Usp12	AGGACGCTGCCCGGTCGTCGGGGCGGTAGGGCCTGCGCGGAGCTCTCTCCCCAGCGCGCTGGGCGGGGTGTGCTGTGAGCGGCTTCCCGGGCAGGCGCGGGCCCTGAGGCGGCGGCTGCGCCGTGCGCCGGGGCGGAGCCGGGGGCGGGCGGGCGGCCGGCGGGCGGGGGCTGGGCCGGAGGAAGCCTGAGCGCCCGCGGCGACGACGGCAGCGGCGGCCCAGCAGGCTAGAAGCGTGGGTCGGCGGCGGCTCCGGGTGCGGCCGCGGGCTGCGGAGCGAGCGGGCGGCCCGGCTCCCCGCGTCCCCCGCCCGCCGCGACTGTCTGGAAGATGGCGCCGGGCGG	-
Usp3	GGCGGGGCCGCCGGAGAAGGCGGAAGCCTACTGTCCCTGGGCGGCGGCAGAACCAGGAGTCCGGATTTTCACGTTCTCCGGAGCGGGGCGCCGGGAGACGGCGGATGGCAAAACCCGGCGCCCGGAAGCCCTTGCTTTCTTTGACGCAAAGGCTCGGGACCCAGAAGCCGCCGTCTGCCCAGTGCCGGGTCAGAAGCGACCCCAGACGGAGCCTCTGAAGTCCCTCCGCCCCAGAGCCTCGGCTGTCCCCGCCGCCGTCCTCGTGGCC	-
Usp42	GGCGGCGGCGGTGCCCGGATGGAGGCACGTCATTGTCCCCCGCCGGGCGGCTGGGCTGTGTGCGGCGGCGGCGGCGGCGGCGGCCGAGGGGGATGGAGCGAGTGCCGAGCCGGGTCAGGGTTGAAAA	-
Usp49	TGGGCCCTGGGAATTAAAGGATGGAATGGGGAGTGGGGAAAGAGAAAGGAGATTAAGGCAAGCTAGGGAAGTCCTGGTGGGTATAGAACTGGGGTGGGCTGCACAGGAGTGGGAAACGAATGTTTTGCCCTGAAGTGCCCCAGAAGGTCTGGAAGGGGCAGGGCACAAACGCTGTAGTGAAGGATCTGAAGTAGAGAGCCTTTGGTGCAGAAGATAAGGAACCATGGTAACAGAGAAGAGGAAACCCAGCCAGTGATAATGTGAGAATATGGAAGGCGATGGGAGCAGCTTGTTTAATGGATTAAGACAGTGGCGACTGCGCTAAAAC	-
Utp14b	GAGGAGGTGGCGCTGGGCAGGAGCCGCTCTGAGGAGCAGCCAGGCCTGCGTGGGTCGGAGCCCGCGGGTCTTACTGTTTACTCCTTGAACTTGCTGTGAGGCTCAGGTTGGCCTTGAACTTGAGATCCATCTGTCTTAGCCTCCTGAGTGGCATATCACCAACTTTGGGTTGCTGAGTGGATTGCCATCCGTGTATATAACACTTGACATCTCAATAAATAAGGTTCTCAGAAAACATCTATGTCAGAGACAGTGGGCAGTAAATAG	-
Uvssa	GTAACAGAGAGAGCTCTGTCTACACCGGAAGGGGTGGGCGAAACAAGCTGCTGCATCCTGCGGGCCGTGTCACCGGGGCTGAGGGACGCTGGTACTACGTCTCCTGAGGCAGCGAGTGCGGCGGACTGAGGGTCGTGGCTGGTCAGATTCTCGGCCCGCAGGGTCGGATCAGTCGCCCCCGCAGTTGTCCAGAGACTGTCGCTTGCAGAGAGCGAGTTTCTTGTGCGGCCAGTTTGCTTAAAATTTAGTGACATTTCCCCTTAGCCCGCGGTAACGTCACCCACACAGCTGACCGAAGACTGCCGGAAT	-
Vcpip1	TGCGGGGTGGGGTGGTGGCCGTTACGTTCGGGGCAACGGCTAAGGCAGTGGAGAAGTGAGAAGAGAAACAACGTCCGGCGCTTCCGCCTTCGCCTAGGAGGAGGAGGAACTGGTAGGAAAAGGAAAGCCATTCGCCCTGGGCCTGGACTAGACCTCGTCGGGCCGGCGGAGGTCTGGCTATGTGCCTTTGAGGGTCGCTTGGGACGCCGAGCGAGAGCCGAGAGCG	-
Vps13b	GTTTCTCAATTTTCTGGGCTTGAAGAACGAAGGCTACTTCTCCCGCCTCCACGGCACCCTGCGTTCCTGCCGCCTCCGACTACTAAGCCTCTTGGGCAGTATTGGGTCACGTCCCGGCCATCGCCGTGTCCCTGCAGCGCCACTTCCGGATCGCCGGTGCTTCCACTTTACCGGTCCGCATCCCGCACCGAGCTCTTCGTAGAGTTAATTCCTAACCCAGAGCGGTGGCAGCGGGGATCCCGGCCTAGCCAAGCCGGAGTCGTCCCAGGCAGGCAGACGCGCGGGGTCCTTGTCCCCACCGCGGAAACCTGACGGACGGCGAAGCCCGCACACCCGGAAGTGGCGCGGAACGCGTGAGGCGTTTCCGCGGCGGACGCCAGGTACCCGGAGGAAGAGCGC…	-
Vps33b	GGCTTTTCTCTGGGTAGGAGGCGGGGTTCCCCGGCACGCTGCCGAGTGTGCGGATGTCGTTGGGAATCCTGCTGACAGGCTGAGTGGACTCGGGCGGGACCAGTGACTATAGGTCTCCAAGGAGAGTCGCCTGAGCCTGTGGCCGTCCGTCCGGGAGGTGGTCGGTCATTCATCCGTCGAGTACGGCAGAGGAGCGAGGGCCCCTTGGGGGTCCTGGGATCCAGAGCCCAGGCAAGCGGGGTACCAGCCTGCAGTAACACCTTGGGCTGTCGCCGGCCTTTGCAGAACAGGGAGAATTCTGCTGCTCTCACACGGTGGCTCAGGTGACCGCTGCC	-
Vps4b	ATCCTGGGTGACTGGTTAGCGCGTGTGCGGATGACGAAGCGGAAGTGCCCGGGCCAGAGGCGGGACCAGAGCCCTAAGGGGCTCGAAATTACGGAAGTTTTGTGCGGAGGGTCGGGTGGCTGCTGGAGTTCCTGCTGGATTTACGGCTCCGGAGCTGGGGCTGCCGCTGGGGGGGTCTCAGAGCCGCCAGCCTCCGCACGGTTTGCGGTGGTGACCCGGGCGCGACTCGACGGCGCTGCTGCGGGCCTTGTCTGTAGTAGGGGACCCCTCGGATCTCCACC	-
Vti1a	GGAGACTTCTTCACAGGGTCCCTGCGCCGAGGCCGGGCGCCCTTGGCGAGTCCCGCTCTGAGCGCTAGAACCCGGCTCCGGCCGGCCGTGCCCGAGCTGCC	+
Vwa8	CACGCCTGGGGCGGCGCGCCGGGCTCCGGTAGCCGATCCTACCGGCTGGCGCTCGGCCTGCCCTCCGCCCCGGGCCGGGCCCATCCCGCAGAGCCCGGCGAGCCGGGGGAAGGAGTTTCCGGCGGACCCGCCTCCCTGCCGCTTCCTGTCCCGCTCGCCGATCGCCTCCTGCCCGGTCCAGGGACTGTGCTTGTCCGAAGCCCCTGGAGGTCCCACGCATGCCTCCTGCACC	-
Wbp11	TGTTGTATTCGCTCTATGGGCCCAGTGCCTGGCAACGCGGTGAGATCGCGGCCAGCGGGAACAGGAAGTGACGTGAGCTGGCGGAGGGGCGCGAGGTTTCAAGATGGCGGTTCCCGGGTGGTTGACCGAGGGGCAGAGGTGAAGGCCCCTTCGCAGAGAGTCCTCCGGGACCGCCCGCTAGCTGCTCTCGCCGTCCCGGGAGCCTCGCAGTCGTTTTTTTTTTTTTTTAATGAAGAAGTAAATCATATAAATTGTCACC	-
Wdr20	CCGGGCACTTAGGGCAGGATGAACGCTGCTTTCCAAG	-
Wdr37	TACCAGGCTCTCCTGCAGCCAGCTAGCAAGACTCCCACTGAGCCCTGCCTGAGGAGCCATTCCTAGCAGATCAGCCTGTAAAGCAGTTGGATTTGAGAGATTCTGAAAGCGATTACGTTAAATAGTACACTCGACTTTGCATTTTAATAGATTATTTTTCTTACCAGTTTTTGGGCTGTGCGAGTGTTTAGGACAGATGGACTTAAAACCTGCCTGACCGTGGACCCCTCACCGGAATCCCTGCAGTGCTTATTGCAGGAGTGACCAGGACACTACCTTCTAGAAGTA	-
Wdr44	AGGTGCGCGTCGGTATTTTGCGGGCTAGTAGCTTTCCCTGCAACTGTAATTGCCGCTGCGGGAGAAATTGGAGCTGCTGTCGCTGGCACGCCCGCTGCCTGCTCTCCGGGACGGAGAAGCGCCACAGCCTCTTCTCTAGCGCTCTCCATACACCTAGCGCCCGGGTCGCCGGCCACTGTCCCAGACCCACTGCAGCCACCTCAGGCAGTCGCTCTGCAGGTCATCCCCTTAGCCCAGCAACTGAGGGTGGTCCCCGGTCCCGGGTTGACTTCTCACTCCACGTCATCTGTGCCCTCCTCAGTGTCGCCCGGGGACCCACCTCTCCACACTCTTAACTGACGAGGAGGAGACGCTCAGAATCACCCTTTCTCTAGGCGGAGCCGGCCCCCTCACCCGCGG…	-
Wdr70	GGGAGTCGCGCGCTGCTGCATCCACGGAGGCGGTGGGCTCGGGCAGTC	-
Wdr90	GCGAGCTGTAGCGCC	-
Wipi1	GTCTGGAGGCGAGCCCGGGGCGGGACCGACGCGGCAAGCCGGCCCACGGAGCCGGCGCGGGCGGGCTGCTGAGGTGGCTGTCCCCCGCTCAGAGCTGCGGCTTCTCGGGTCGAGCCCCCG	+
Wrn	GGGCGGGGCCGCGGGCGGAGTGCAGGGAAGGGCAGTCGCCAGACCAGAAGTGCACCGAGGCGCCCGTTGGTATAAAGGCATTTTAAAGACAAATGAAAATAAA	-
Xpo1	GAGCTTCAGCATCAGCAAGAGCAACAGTAGCTACAGCCCCGGCGGCCGTGCCTGTTCCAGCCTTTGCTGCAGCAGTCGTGCAACCATCCCGAGGGGGAGGGGGGAGGCACCAGTCGCTGAGGAGCACGCGAAGGGGGGAAAGTTTAGGCTAGCTCGGGTGGGGGGGCCCGGCGCCGGAGCGGCGTGAGCGAGGGAGCCCTGTGTGGTAGGGGGAGCCGGACTGCAACTGGCGGCAGAGCGGCCCCGGCCGTACGGACTCGCGCTGCTGCTCCCGCCGCCGCCTGTGGCTGGAGGGTCCTGGGCTCTGTCTCACGGACTGGCCCGCTCCCCTCCCCCTTCCTTCCCTCCCCAGCCGGGCGGGAGCATTTATTTCTCGGATTAATTCCCCTTTTTGGTGGG…	-
Xrn1	GGACCTTGTGTTGTCATCCTCCGAGCGACGGCCGGAGGCGGCGGCGGAGGCCCGGGCGGGGTGTTTGGTTTCGTTTCTGCACCGACTGGAATTAGTGTCGACGGTCAAA	-
Xylb	GGTGGAGTGAAATTGGAGGGAAGCCACTGCGCTGCCTTGCTGGTGGGTAGCGACCACTAAGTGCCCCAGCCAGACGCAGTCCCACTCGCGACCTTCCCGCAGGCGGCGCCAGAGGGCATTCCCGCCTCGTGACTCCAGTCCAGAGTCCTGCGGGGCGTGGCGAAAGGCGGGCTCTGGCGTCTCTGAGCGACGGAGCGCAGCGACAGTCTCGCCGCTGCAGTACAC	-
Xylt1	AAAACTCCGCGCCGCGGCGGTGGAGGAGGCGGCGGCGGCGGCAGAGGAGGAAAGGGAGGAGGAGGTGGTGGAGGAGAGGAGCAGGAGGAGGAGCAGCGGCGAGCCCGGGCGACGTCGGCGGGGCCCGAGCGCGGAGCCCCCGGGATAGAGCGCGCACCGGGGTGTCCCGGCACCCCGCTCGCCCCGGGCCGCCGCGGAAG	-
Zbed3	GCCACTGTACTCTGGCCTAACTGGCAAGTCCATCGCCAGCGGCGGCGGTTACTCCTGCAGGATTCCAGCTTCTATTGAAGACCAGCTGAGACACAACTACTAGATTCTTGGATTTTCCATTCATAGACAGCTACTGTTGGGTTAGCTGGACCACAGCCTACACTGCAGAAGGA	+
Zbtb16	GGCCACTCGGCCGCTGGGCTCGTGCGGGGTTCTCTGGTTGCTGCTGCAGCAGCGATCGCCAGTGCCCGTTGGGGGTCAGCTAGAAAGCGGCGCTGAGGCTGTCAGCTTGGGCACAGCTGCCTCACCAACCTTTCTTCTCCGGGCACGGTCCGGTCCGGTCCCCTCTGCTGGCCCCGACATCTACACCGCCCCACCTTGCAGAGCAGAGAAGGAAAGAGAGCCCCATGCCTGAGCCCAGGGGAGCATC	-
Zbtb18	ATAAAAGTGAATGTGGGTTTCCTGAATAGCACCGAGCTCGAGTGTGCTGTCATATGTAAGCCAGTCCACCAACTTGAGGCAGAAGTGTTGCGATTCCATAAATACAGTAGGACTCCATATGCTGAGCTTTTCAATTTCTTCTGTTAGAAAGTTTGGGGGGAAAAAGGAAGACTTTGAAGTATTTTGTTTATACTAACAGAAGAGAAAAGTTCTCCTAAGAAAAAGCTGGTGGCAGGAGTGTAGAGGAGTAGCATATGGCATTAAAGGAGCACAGCTGGAGGTAGCATTTCCATCTGAACATGATGTCAGAGCAGCTGACAGCCTGCCATCCCTCAGCCTTTTATTCTAACACACAGACAGGGAGTTAGTGTGTGCGGATCTGTGGTGGAGAAGGTATCT…	-
Zc3h15	GGAGCGCACGCGCAGCTCCACTTCCGGGCGCCTCGCCTCGCGCCCCACAGTGCATAGCGGCGCCGTGCTGTCGCAAAGGCCACATCCGGGCGGCGAATGAGCGAGTCGCTTTCCGTGCGCTGCGGCGGCGGCTGGGTCTTCCTGCTCCCGCCGAGCTGCCGGACGCCCCGACGGTAGCCATCTGCGTCGCAGTCGGCCCGGTGCCCCCCGCCTCCGCG	-
Zc3hc1	CCCATTTACGGCCGGACCAAG	-
Zcchc12	GCGCTATTCGAATCCGGTTACCTGTGGGTAAGTAGCTGGGTGAAGCAGCTCTTTCTGGTAGCTTCGAGTCGCCTAGCGGCTCCGGAGGTGCCAGCACTTTTCTCCCCGGGACTCACAGGCAGAATCCATAGCTGAAGACACCACAGCAGCCTCTGGCTACCAGTGGATCACAGTAGCAGCCCATCAAAGCGGAATCTGAACTTGAATTTGGTGCAGCTGGTTGTAGAGCTGGTCTTGAGCATCAGGATCTGAGACCCCCAGTCGATCGAGGTCCATCAACTGGACCCTGGAGGCAGGCTTTCTCACGGGAGGGAGGACACAGGTTGCAGAAGCTGGAAATACTCCAGTTTCCCAGCTGATCCCCCTACTGAGATTGGAGACTGCTGCACTGCTGAAGAT…	-
Zdhhc24	ACGTCAGTTCGCTGCTAGGCCCTCCCCAATGCGGAAGCAGTGGGATCCCAGCGATCGGAAAGCCGGTGGGTCCGACC	+
Zdhhc4	GGGCACTGATGACGCCATGGACGCGCCGGAAGTCTTGGGGAGCGCTCCGCTGGGGTCCGCCGGCAGCGGCGGACGGTTGGCCCGGTTTGGGCCGGTTCCAGCCTCCTGGAACAACCATGTCGCCAGTTTTGCGCGTGCCAAATTCACGGCGCTGCCCAAGCGGAGCTGCTATCTGAATTCTCCTTGGATGTGGCAAAGGGAAATGAACGCAAAAGGTGCCGCTGGAAGTGTCCGACCTAGAGAAATATGTAGACCGGAGCCCTGTTACCTTCCTCCAGC	+
Zfand1	TGCCCTTGCGGCGGTGGAAAG	+
Zfp110	GTTCTTTTGCTCCTGTTAGTGGGTTCGATTCTCTCCTAGCCTCGGTCTCTGTCCACAGAGGTACTGGTGCTCAGCGTCTTAGTATCCTTCTTCAAAAGCTGCATCCTAGTTCTTTAGCAGTCAATAACACACTTTTCGGACTTCGGCTTCGCCCGCCAACAGGACAAACGCCGCCTAACTGCTGCCGCTCGACGTCCGCGGGGGCGTCTGGGAGTTGTAGTCCGGACTCGTGAGCTGGCGCAGTTCGGGACAAGACCGACGGGCGAGCGCCATTGTGTCTTTCCGCAATCGTAGCGCTGCGTGAAAGCCCGTCGGGGGCAGCACCCATCTTCTGTTTTATTTGCAACCTCTGGAACCCAGTGTCGGCTTCGTTTGTGGCGCCACTTCTACGGACCCGGG…	-
Zfp128	AGTGTCCCTGGCGCTGCCGCCATTGTCCAGCGGGAGGCCAGTCGGGTGGTCCCCAGGACGGGGCTGAGTTTAAAATTAGGGTGTCCTTGGACGTCTGTGGCTAACCTGTTGGCCTGGA	-
Zfp148	AGAGAAGGAGGAAGAGGAGGAGGAGGAGGAGGGGGAGGAAGAGGAGAAAGGCGCAGGGGTGGGAGCTGTCGCCGGAGCTGCCACAGCAAAAGTTCTCTCCCCTCCCCCTCGCCCTCCTCGTCGGGCCCGTGGGAAGGTCGGAGCCGCCGCCGCCTGCAGTCAGTGACCGCGCGCCTCGGCGCCAGCCCCGCGGATAGAAGAGAAGAATCAGTGGTTTGGAAATTTAGCCAAGTGATCTGGCGGGATGGGCTTATACCTGACACATTTTATAGAGGCATTGGATGGCACAAGTGACTGAGAGGATCCCGAGAGTTTCCGGGGCCTGTGAAAGGTAGAAACTCAACCATGATTTCTTTCTCAACTCAACAGCATTCCCTTCCTTGAAGTCTTCGTTTTTAC…	-
Zfp212	CACACTCAATGACTGAATTTCCAGGCTGCTGTTCCCCTTCCAGGAGCACAGTGGCGCAACAGAAATACCGCGCGGTAGGAGGAGCCGCTGCCGCTCTTCTTGGGGGTGGGGAGCGCTCCCAGAATGCACCTTGTATCAACACGGCGGCGGCGGCGGCGGCGGCGGCTTCCAGGAGGGTGAGGACGTCTGGCGGAGCGGCGTACAGTTCGAGCAGTATCCCGCCAGTCGGTGTTGTGGGGCGACTGCGACC	-
Zfp263	GAAGTCCGTCCTGACTAGCGGCCGTTGGCTTATGACGCCTAACTCGCGTGCTGAGGCTTGCGACCCGGGCCCTGCGACTTAAGTTCTGTGCGGGCCTGAGAAGCCGGTCAGGTGGCGACGCTGCAGGCCTGATATTGCTGAGATTGTGACCTGGGTTCCTCCGGCGGGATTTGGAGCCCGGAGTCTCTCGGTTGCTGCAGCCGTGGCCTACTGCTGTACAGAACCCAGGGCGTCTCTCAAGGCGGACGTAGCTGGTGTCGGGACCTAGGCTGGTGTCGGGGC	-
Zfp326	AGTAGCGCCGCTGTCGGTCGCGCGGGCCGGTCGTGTGGACACTGCCGTATCGCGGGCTCTTGCCGCGGGCCACAGCGAGCGCAGCGCGGAGACCGTCAGCCCCGCGGCGTCGAGC	-
Zfp354c	TTTTGGGGGGCTCCTGGTGGAGGTGATCCTGACTGTGCTAGGAGAGAGCGTCTGGGGCCGACATCCTCGAGACTGCTCGTGCTGAGAGTGGTGGGAGCGAGCGCCGGCGTCCGCATATTTGGTCAGCACTCGGCTCTCCTTTGGCAGAAAAACTAAGAAGGGAA	-
Zfp385a	AGAACGACGCGGAACCCCGGGAGCCAGGGTCCCCAGC	+
Zfp395	AGTGCAGGGGCCGCGCCGGTGGCGGGCAGGGCCGCGGCCGCTGCAGGGAGCCGAGCTGTCTGGGTCAGTGGCCGGCCGAGCAGGCGGAGCAGAGTATCCAGC	-
Zfp407	GAGGGAAGACGGTGAGCCGGAGGAGTCAGTCAGAGGGCCGAGCAGGAGCGATTTCCCCGACAAACAGGTTGTAAACTCCAGTTAAATCCAACTCTAACGACGAAACATCATCAGAACTTTATTGAGA	-
Zfp428	ACGCACGCACGCGCGATTCTTAAAGCTTCTTCACCCTTCGGGCCGCAGACTGTACCAAGTCTAGCGGGGCCGTGAGCGGCAGAGCCCGCCACCCCCGCCGGCGTGAGCTCTACAGCCTTCGCCATCCTCTGAGCCCCTCTTCCCATCGACCTCCGGGAATGGTCCATCTGACCGCGCACGCGCCCCTCGCTCGCCCCTCGCTCGTTCGCCCGTTCGCTCGCCCGCTCGCCTAGCCTCCCGAAACGCAGGCGCAGTGCCCGGGCGTGCAGCCGCCACCGCCGAGCCTGATCCGGGGCCGCCGGCGTCGCACCCCTCTCTACCTGCCAACATCCTGTATTAGAGGAGCTTGTGGCTGGAGGTGTGACCGCGGGAGAGCTGGCCGGGGAGGGACCCTGCTCA…	+
Zfp526	AATGGGAGGCGTGGATAGTGAAGGGTCCTACACTACTGGAGTGGAGGGTCTGTGTCAAGAGCGGCAGGGGCTGCTTGGAGATACCTGACTATAGTGGCTACGACAGACTCAGAGACGTGAGACCATGAAAGGCTGAGGCATAAACCTTTAGCTACAACTTGACTGACAGACTGGCACTGCCTTCCCCATA	-
Zfp532	GTCTCCCTCTCAGATAGGTTCCGATTATCTCCCTTCTTGGCCTTTGGCTGGGTTTCTGTCCGTATCTTTTTTGCCTGTGTTCTTTAAGCCATGACCACCTGCTGTATGTACAACGTGTGCCTGTTCCATTTGTTCACTATCTTCCCTTATAGAACGTAAAGACCAGCTATTACATCGTGTTTACTCAATATCATTCCCCCCCAGTTTTTTTTTAAAAAAAGAAACAACAACCACCCTACATGAACCAAACATGCCATGCTTCAATCTGGCCCCAGTGGCTTTTTCTCTGAAAGCAAACGTGTGTCTTTTACACCAGGGCTTTCTCCCCACCCCAGGGGTGTCTTCCATTCTTTTGTGGCTCAGTTTAAGGCGAAAAGGGCTCCAAACCACTAACTAACA…	-
Zfp57	TTTTTTTTTTTTTTTTTTTCCAACGGAAGAATAATGAGAGGTGAGACAGACAGAAGGAAGGAAGAAAATCAACCTCAGAATGCAGCTTTCCTGGCAACTTTTTTGGGGATCAGAGCTAGCGATTCCTTGAATGCCTTGTTCCTTGCTGGCACTTTCACGTAGCAAAAGAATTGAGAGGAAAAGAAAGGGCCACGAGTCTCTGTGCCTTTATGCTTCCCTGCATCTAGAGAGGAGAAATAGAAATTAAAAAAATTTCAGAGTGAACAAAGAATTTAAATGATATTGGGTTGTTATCACTGTGCTGTACATGTGATACTGGACTCACGCTGCCAAGACTTAAAATGATCCAAAATGATGGGATGGCCTTACATAGTCAGACAGCTTATTTTGGGGTTTGAT…	-
Zfp592	GTTGTGGCTCCCGCAGCCGGCGCTGGGGACGCGCGCGGCCGAGCCCGGGGCCTGTCGCTGCCGCCGCCGCCGCCGCCGCCAGGTGGTGACTGGACTCTAGACCATGTGCCTAGGTAGTTTTTCCCTTCTCCGCAGCTCTGCTTCCCCAGCAACGCTCACCACACCCTTGTTTTGAGAACCTCACTAAGTACTTGTCAGCATCCAGCC	-
Zfp60	GGTGCCCTGGCGGCGCTATAGCGGACGGTCGGGTCTTTCTGGTCTGAGTAGGGAATTGCTTTGTGTCTTCGGTCTCTGCAGAGGGAGGAAGCCTGAAGAAGA	-
Zfp609	CCGCGGCCCAGATGGCGGCCCGGGACGCGTAGCAGTGGTGGCTCTGCGGCCCGGGGCCCCGGGCGGGCGGAGGTGGCGGCTCCCGGGACCGGCCGCGCGCAATGATGTTGTCCACTGGACATGTTCTGACCAAGGAGGCAGGTCTGAGAACGTAGCTGAAGCTGAAAATAGGAAAGCTGGGGGCAAGGAAGAGCCTTGAACCTTGAGGTGGGACGTTGACTCTAAG	-
Zfp622	GCGAGTCGGAAGTTCCCTCACTTAGAACTCGGAAGTTCCCTCACTTAGAGCCCGGAAGCTGGTGTCTGGTGTGTCTTTTCCTGGCTGTGGGCGAAGGAGGTTCTCTGCGTTTGTGGGACTAGAAGGCGGCCGGTCAGGCTTAGAAGGTTCTCGGCTGGGTCGTCTCTGTCTTCCGGGCCCGGGG	-
Zfp626	GAAGAAGA	+
Zfp638	CCCATGGAGGCGGTAGCTGCTTCATCGCGGTGACTGGAGGCCGAGTGCTAAACTGTGTGGGGCACGGATGGGATCCAGCTGTTAGTCGCTTTGTGTTATTCTTGGAAAATTTCGCACCACTTGTGAATTCCTTGAGCCTGGGCATTGCGAGCCCACTTCTGTTGGGCCCGTCTCCTTTGCGCTTTGCTCAGATTGAGACTCAGTTGGCGCTTCAGCAGCTGAATGCCGTTGCCTCCCATGGTTCAACACCACCTTATACTTTTTTAAATCAGGCATTCTTGAAAGTAGCC	-
Zfp658	GTGGTCTCGAGCGGTCATATCCGCTTAAATCTCCGCGCAGATCAGTTCTGTTATTGTTGCCCGCACTCCAGGAGAGTTTGGATTCTAACACTGAGGGCCCGGGGGCGGAAGTCGCAGGGAGGGACACTGCGCGTCCTGTGCAGAGTTCTCTGCATTGTTGTGAGAGGTCAAAGGCAGGCCACATCAGCCAGGCTGGGGGATTTTTCTACCTCACCACAGCTGGCCTCTCTGCTCAGCTGCTCTCCTGGGAACCTCTAGCCACTCAACCAGCTTCCAGTTCCTGAGAAAAATTGCATCTGCCAGCAAAGAGGCAAGAGAGGAAACATACCTGCTGAC	-
Zfp687	GGTCAACTACCCCCTTCTCCGTGCCGCCGCCCCCTGGGGCGGCTGCTGGCCTGGCCGGGTCGCCGCCTTCTTCTTCGAGGACCACCGGTGGGAACTCCAGTTTGCTGGAAGCACGGCCCCCTAGCCTGGTCTGGGACCTGTCACT	-
Zfp711	GCACTCGGACTCCACCGGCGGCGCAGCCTTGGCTGCGAGTCCGCGGGGTCTCCTAGCACGAACCCAGCGCGGGCTCCACGGTCGGCGTGGCGCGCGCGTGCGCGCGCTCCCCCTTTGGCCCCCTACCCTGCAGCAAGGGTAGCGTGACGTAATGCAACCTCAGCATGTAGGAGCGCTATAAAGCGGGACGAGGCGGCGCGCCTCGCAGACGCAGAGTAGCTCGTGATTGGCTCGGGCTGCGGAACCTCGGAATCCCGAACGAACGCCAGGACCTTCCAGGTCCACGGCTGCCGCCCCCCGCGGCAGTTGAGAGCGCGGCCTCCGACTGCCTGGCGGCGGGGAAGGCGGTGGCGGTTGCAGCCCCGCGGAGGCGGTGACAGATACATGTGAATGAGCTTT…	-
Zfp773	GGCTATAACAGAAAGGAGAAGGGCGAAATAAGGAAAGGAAGGGGGTAAAGAAAGGGGTAGGAGAGCATTGGGACTTAATGGTTGCGTGCAGGTGATTATCTTTCTGG	-
Zfp790	CCCAGCGCTAAGACCAACCCAGCATTGGCAGTCTGACCAAGAGGAAGCCTCGTCCTGTAGGTGCAAGAGTACGCAATGACAGCCCTGAGCGTGTGTGAGAGAAAGCATAGGGAGGTTAGATTGCATGCGCGGCTGGATCTGGGAGGAGTTGGACGGCAGAGAAACTGCGAGGAAGAAAACGGCCTTTGTTCTTGTCCACTTAAATGGTCTGTGGAAAGCCAGCTGCCTCATGGTTCTCTTTCCTGTGCGCTGTCTTCTCAGAAGCTGGCCTCATCGACATAGGAATCAAGACGAGGACTGACTGGCCACTTTTAGGAGTTTCCAATC	-
Zfp827	AACTACCTCCCCGCTCCTGCCAGTGTCTGCCTGTCTGCCCCCACGGGGGTTTATTTGATCTCACATTAACCAAGGAGGAGAATGTGAGAAAAGGGGGAAA	-
Zfp871	AGCGGAGGATGCCACTTCCCGTCCAGCCATTTTAGGCGTTTGTGTCTTCTGTGGAGAGAGACCCGCAGGTTGTTTTCCCCAGTGTCTGTGTTCCATCCACTTACTGCAAGAGCTGCCGGAGAACAGCAGGACACCCGGTGATTGGAA	-
Zfp956	GTGGAGGGTGTGGCCTGCGTTTCTGCCGCGGGAGCAGCGAGGACGTCTAGGTCTCAAACTGCCAACTGCGTCCAAGACGACCATCCTGATTCTGTATCGTGAGGCCAGGAAGGGCCGCCTGTAGGGGACACAGCGGCTACAACAAGACGAAGCAGAATCGCGCGCAGCC	-
Zfyve1	AGAGGAGGAGGGGGCGGAGATGGAGCTGAGGATGGATCCGCCGGGGCCCTAGAGCAGCCCGGGTCCTGTCGGCAATCCGCGTCCCCCACACCGCCTTGCCTTGGCCGAACTGCTCCGGTAGTGACAAGTTTTGATTTTTGTTTCCCTTTTGGGAGCTGACTGGACACGTCTGAGGTTAAGGTGAAAATAAGGTCCCCTGGTTACTCCCTTGCCTTGTTTATCTGAAGATCAGATGGATAGATTGGCTACTGAAAGGGAGGAGTGAATATCTGAAAGGAGGACTTTACACTTGGTTGTGCTCTTGGAATAGGAGGCAAAGGTAGCCCTTGAAACATTGGCTTGAGGTCCAAGTAAATCGAACAGCTCCTCACCACCTTCTGTCATCACTCTGACTTTGTA…	-
Zgpat	TTTCATAATGCACCATCAATTCGGAGTCCTGAAAAGCCCGTGGCGGCCTGCTCTGCTCCGCCTTCCTAAGGCTCCTCTTTCCGAACCCTCAACTCAGAACCAGGAAACGCGGCCGGCGACTTAAGTCTAGGAAGCGACCAGAGAGGCAGAGCTCCTGAGGAGGGTCGGCTTCGGCTTCCCGCCGCCGCCGGGCCCACGGAGCCTGGGAACCAGCAGCTGAAGCCACTTCCGTCCCCCTGTTCCAGGACTTTAGAACCCCGGCCCCTCAGTCCAGCTGAGGCCCACCCGTACCTGCTCAGATCTTGGAGGAGGAGCCGCCGCCGCCGCCGCCGCCGCCGCCGCGTTCCTAACCCCACCGACCTCACGCTGACCCCTCACAGTGCCTGACGGAACAAGGAG…	-
Zhx2	ATGTGGGTTTTGGCGTAGATTCCCCACTGATCGAGGCATTTTCCCCCTTTTTTTCTTTTTTCTTTTCTTTTTTTTTTCTTTTTCTTTTCTTTTTTTTTTTCTTTTAAAAAATTCGATCAACCGTTCTCCGTACCGGGGCTTTTTTCTGTCTATCTGTCTGTCTGTCTGTCTGCCAGGCTGGCTTTCCCCCACCACCACCTCTTTCCCACGGAGCCCGAGTCGGGCGCCGGGTGGGGAGTGGGGAGTGGGTGGGGGGAGCCAGCAGAGTTCCATTTTGGAACGCCCGTGCCTCGTCTCCGCGTTCCCAGCCCGGGTCCCCGCGTTCGCAGCCCCGGCGCAGGTCTCCATGCACTGGCTGCTCTGGGAATCTGGCTGCAAGATCCCCAGGATGTAAGGAAC…	-
Znhit6	AGGCGTGCAGAGCTTGCCGCGGCTGCTTTGCTGCACGTGTGGCGCTGTCGGCGGTTCGTTTGGTAATCTCTCTTATTGGCTTGGTGGTGCCACCGTGAAGAACGGAGTGGCAGCTTCGGCCTAGGCTCGTGAGCTC	-
Zrsr2	CGGTGAGGAGACATTTTCTCAGCCCGCGATGCCTGGCTGACTGGCCGAGGGAGGAAAACTCAGGTCTGCCGCGGTGGCTGCGGCGGCCTCTTTGAGGGTCTGTTTTCTCAGGCCGCGGCGCCTGGCTGACCAGCTGCGGGAAGAAAGCCGTCTCCTTCCGTCTTGGGCAGGTACCGGTTGGTGGCCGCGCGGAGTGGGCGACCGAGGACCTGGGTGGCTGCTTCCGCTGAGACCTTGCCGTGGGAGAACACAGCGACAGCAGT	+
Zscan18	CCGCGCACGCGTATTGCAGCGGGCCGCCATCGGCGCTCGGTGTTCGAGACTGCGCAAGTGAGAGGGGCATCGCTGCGCAGCAGGTACTGCTGACCTTTCCTGGTTACCCTGTTATCTTTGCTGTCTTTGCTGAGTTCTTGGCAGTTATATTTCTGTGGCAGCCTGTGAAG	-

## Sheet: SupplementaryTable2
Gene	5' UTR Sequence	Pos/Neg
Aasdhppt	GGCTTGAGGATCAGCGGACCGAGCCGGTCGT	-
Abcb7	GGTTCCTTTTTCCTCGCTCAAG	-
Abce1	AACGTCATCACTCCCTCCAGGGCGCCGACTCTGCGCTCTGTCGCGCACGCGCACTATGCCCTCATGCCTTGCGCGAGGCGGCGGCTGTGCACCGCCATCTTTGCCGGTGGCGGTAAGAACACGCTGTGTGCTAAGACCTGACGGCTAGCGCTGCTTTGGCTACTGCACGCCCCGCTGTAAGGGGCCCGCTGTCTCCAGAAGAACTGGATATTCTTTGTTACAATT	-
Actb	TATAAAACCCGGCGGCGCAACGCGCAGCCACTGTCGAGTCGCGTCCACCCGCGAGCACAGCTTCTTTGCAGCTCCTTCGTTGCCGGTCCACACCCGCCACCAGTTCGCC	+
Actr10	GGGTCCTCGGCTTTGTGAGGACCCCGCCCCGCCCCCGCGCTGAGGCAGCCCCCCCGCCGGGCGGACCACTTCACCCTCTCTACGTCGGTCTCTCAAAG	-
Ado	AGGCAGCGCCTGGCACGGCCCGCGCCAGCGCCTGTCTGGGCCCCGGAGCGTGAGTGCGGGTAGCGGCCGTGCGCGTGCGCACTCGCCTTCGCGCGCGGGCAAGCGCCCGACCATTGGCGCGCTAAGCGGGCGACCGTGCAAGGCGGCCCCGCGCGCCCCGCTGGCCGGTTGTTGCGGGGAGGTCTCCCGCCTGGCGCGGGGGTCCGCGCGGGTAGCC	+
Agpat1	TTCCTGGCCAGCCCCGGAAGTCAGCAGGCGCTGGGAGGGGTGGGGGAGATAGCGGCGGCAGTAGCCCCGACCCTCAGAGAGCCGGCAGGGAGGGAGGGAGGGTGTCGGGGGTACTGCCCCCCACCATTCCTACCGATATGGGCCCAGCTTCCCACTCCCACCACCCCTCCATCGGCCGGGGCTAGGACATCCCCAAATCCTGTCGCCCCCTTGGCACCGACACCGAGACAGAGATACAGCCAGCCGCCACCACCGTTGCCGCAGCCTGGCTGGGGAGGGGGCCCGTCCCCCAGGCTCCCCGCCCCATTGAGGTGACCAGA	+
Aifm1	CTGAGTCTTACGCCTGCGCAGTGGGTCTCCAGCCTCAGTGCCTTTCCCCCTGGCTCTAGTGGGCCGGTTCCTCTATCCAATGTCCACTCGGGGCTGGGAGGAGGAGCCTGCGTAGTGTGCGTGTGACGGGAGGGGGAGCGGACCCGAGCCCGTGGTATTCGACCCGTTCGACGGTGCGTGGAAGGAAAAGGAAGGAGCGGGAGCTTCCGAGGAGTGATCGCCGAA	-
Akt1s1	GCTGCAGTGGGTGAGACCATCTGTTTGAACAGGGTAGTAGAAACTCGAAGACATAGGTCACGAGGTGTAGAACGCAAAGTTGGCAAGGGTCAGCGGGACGGCGCAGGCGCACTGCGCCACTCTCGCCACGAAGTAAACAAGTAGGAGGACCC	+
Alg6	CGCTGGTTCTCTGCGGGCGCCAATTCTGGAGAGCAGAGGCTGGCTACAAAGACATAATCAAGTTTTCACTGTTTTGAAGCACAGCATCGTTTACAATCCTCTCAAGCTCCTAATGGTGACATCGCTTTGAAGAAGGAGACCCGTGACTGACTTTGGAGCAAGC	-
Anapc4	TGCGCTCTCCCCGCCCCACCGGCGCGCGGCTGCTGTGCCACTCACTTCCTCTCGCGAAGACGTCCCGGCGTCGGCGCCGGAAGCTTTCTCCGAGCGCGGAGGGCGGAGTGAGAGGGCGGGGAAGGCCGCTGGCTAGGAGTAGGCCGAGTCTGCGACTCTGGCAGGTACCGCTGCTGGCAGGGCTTTGTGCCAGAGCTTTGTGGCCGGGTGCTCCGGCGGCCTTCTCGCGCACGTCGTTGCAGGGCCGCACCC	-
Anapc5	GGTCGAAGGCACCGCCGGGGTGGGAGAGGGACACTGAGGCCCCCGCTACTGTGGGAAACAGTCTTGGGCGGGTTAAGGTGCCGGGCGGCTGCAGCCATGGCGTAAAGGCGGCTCGTGGGCGCGGCGCGTGGCAGGCCTGGAGAGGGCCTGTCCTTGCCGGCGTCCACGAAGAGCCAGGACTTCAGCCCG	+
Ankrd28	CTGTTCAGAGAATGTTTATAAGTGGTGTACAGAAGAGGAGGAAAAACTGCTTGTGCTCGTCCCACTGTGACTTTTATCACATAGCTTGGAGTTTAATGTTTTAAAAGAGCGA	-
Ap1g1	GCCGGAGCGTGCTAGCTCAGACTCCTCGCAGCGGTGACTCGGCAGCGGCGTCGAGCGTCATCAGTGACAGCCCCGACCCTTGCTACGCTTTGAGTCGCTCTGCCCGGCGCAGTCGCCTCCTCCTCGGCAAATAGTCCTCGGCGGGGGCCGAGTCCTCGGGTCATCCGGGGTGGGAGACGGCACGGGCTGCAGTCGGAGGGACGCGGGGCGGCCGGCGAGAGGGAGCCGGGGAGCGGCGTCTCCCGGGGAAGCGCGAGGCGTGAGGTAGAGGCGCCCTCCTCGCCCGGGATCCCTCCGCCTGCAGTCGCGGTGCTGAGGCCGAGGGAGCCGCCATTTTGGATGTTCGGTTCCTGCTGCCACTGCCGCCGCCGCCCCCGAAGCTGCTGGTTTCCTTCGAGG…	-
Api5	TGCTGTACGCGGTGACTGGTGGCGGCCCGGCGGCGGCTCCCGGCGTACTAGTGCGGTCGACGGCTCAGATAAGTTCCGTGGAGGCGGCGGTGGCGCCGACGAGGTGTTGGGCGACGGGAGCGGGCCCGGAACTTGGCGCTCAGC	-
Aplp2	AAGCGCTGTAGCCTGGCTGTGCGAGAGACGGGGAGAGCCCAGCGCCACAGCGACCTGGAGAAGG	-
Arhgap5	GTTCCGGCGGTGCGCGCCGGGAGAGATGCTGAGACCTTTCTTTGGCAATGAGGGAACTACAAAGAACCAAATATAATTCTGAAATTCAGGATCTGTATTTTGAGATGGTTTTATTTTCAGAATGAAAAGTATATATGGTTATCTTTATGAATGTAAAGACATGAGAAAAGAGTT	-
Arid3b	CCCGCGAGCCCGGAACGCTGCACATAGGTGAGCGGCGCGGGTCGTGGTTCTTTCTGCCGCGGCGGGAGAGGGGCTGTGGCAGGTGGAGGGGACCGAAATGGGAGCCGAGGCAGGTGTGTAGGGGAGACGCGGGCTAGTGAAGCCGGGGTCCGCTGAGAAAAAGTGAGAGCATCGGGAGGAGCCCCGTCCTCCCGGTGTCCAAAGGAGTGGTTTGAGATAAAGAGATGGGAAAGACCCAGTGTGCCTGCTGGGCTGTGCCCAGGTTGAGAGCCATGCCAGTCTGTGGGTGAAGCCTGAGACAGTA	+
Arid4b	TTTGCCCGTCAGTCGAGTCCGGAGTGAGGAGCTCGGGCGCTGGAGCGGAGGGAGAGTCTCGAGCCGCAGTTTGCCGCCGCGACGGCCACCGCCTGGACTTCTGCCCGGAGGGAGCCGCTGAAGGTCGGCCGCCGTGTTCCTCTGGAGGGCTGTGAGACCGGGGCCCGGACCTCCGTCCGAGAGGGATTTTTTTGTCGCCCCCCTCCCCCCGCGAGGGAGCCGGAGCGGCCGCCAAACAAAGGTGCAGGTGAAGCTGGTGTCGCCGTGGGGATCGCGGCCCCAGAGTCACC	-
Armcx1	AGTGTTTGCTCTCTCTGTTATTGTTGAGAGCAGGCAGGCCTGCTGCGGAAGGAAGAGGAGAAGGGTGCAGCACCTTTTGGAACAAAGAAATAATCAACATCGAATTTCTGCATGTCAATTTAAAGCTGAGACTGTCTGCGACCTGCATATAAGTGGAAAAAATGGCCGACCACCGCAAGAAGGAGTGTCGGGATGTAGCTGTATAGCATCGGGGCGTTGTCAGCTGAGTCCAGAGAACTGGGGGCAGGGTGCCTGTATCTGTGGCTCTCGCTCCAGACTAAACCAAGAAGCAGGGAAGGGAGGAAAACTTCCCAGAATCAAGTAGGTCCAAGGAAGAAGTGTGATGACACTGTTTGGAGGTCGCTGGGGTAGACGATAATGGTGACTATGAACTCGAGT…	-
Ascc3	ATGGCCGGCGCCCGCCCCGCCCCTCCGTCGCTCGGCGCGGGTGTGTGGGTTTGTGGGTCAGTGCCAGCTGGGCAGCCCTCGCGCGCTAAGGCGTGACAGCGAGCGACCCCCGCCGGCCCGCGTGTGCTGCGGAGGAGGTCGGGGCGCAGCCCTCCGCTCCGCTCCGCCGGAGTGAGAAGAGGAAGCAAACCTCCAGGAGGCCGGAGGCGCGCGTGGCGGCGGGGCTGAGTTTCGAGTTTCTTATTTCTATGGATCACTGACTGAGTTATAA	-
Atad1	GGCCGCGTTTCTTTCCTGTGCGAGGCCGGGCTACGGCTCTCCCATCGTCTCTGGTCCTGCCTCTGGGTTAACAATCAAG	-
Atad2	AGTTTGTGGCGCCAGAATTCAGAGCGCGTGAGCGCCTGAGCAGCCTCCTCCGGAGCCAGGTTCTCCACTTCCCCCGCCTCGGGTTCCGGCTTCTGCAAGCGGGGCACC	-
Atf4	GGCTAGGTGTCCCACCCCGCCTTGTAAGACACCGGAAATTCGTCAACGAGCGATCCCTCCGCGCTCCGGAACCAGACCGCGGCTGGTCGTCAACCTATAAAGTAGTGCACTTTTCTCTCATGGGGCCTTTAGGACGATCTCTAACGCCACAGTTACCCCCCGAGCACAGCGGAGAAGGGTTGGGGCGGGCGAGGGCGTCAGTGAGAGGCGGTTTGGTGGCGCTGCGGTAGGATCACGTGACCACAGTGGGAGGATACGCGGTGTGCTGCGTCCCTGGCCGAGGCTATAAAGGGCGGGTTTAGGGCGTGCCGCCGCCATTTCTGCTTGCTGTCTGCCGGTTTAAGTTGTGTGCTCGGGTGTCCCTTTCCTCTTCCCCTCCCGCAGGGCTTGCGGCCACCA…	+
Atn1	GCGTTCCGGGCGGGAGGGCGGGCGAGGAGCGCGAGAAGCCGATCGGGGCTGCGCGGGGAGCCGGGCATGGGGGCCGCCCTCCGGGGGGGCCGGGGCCGCCGCCGCCGCCGCCGCGGCAGCGACTGAAGCCGCGCTGTAAGGAGGGGCGGGGAGTGGCCGCCGCCGTCCCCGGGAGGCGCCGGAGCCCGACCGCACTCGCAGCCAGCCAGCCGTCCCGAGCTGCTCGCAGATTCACTGAAAACACCCTGCAAGTACCACGTGCCTACAACTGCTGCCAGCTTCCCAGGCCACAGCTGTGGGGAGCTTGGGGTACAGCAGACTCGTTTCTGTATTCAGCTGCCCAGGCAGAGGAGAATGGGGTCTCCACAGCCTGAAGA	+
Atp11c	AGGAGGGCAGGCGGCAGCGGGCTGGCGACAGGGCAGGCGAGCTAGCTGTCCGCTTTGCGCCGCGGGCCCACGCCGCAGTGTGTTTTGTGGACGGCGCCTTCCCAGACAGCCCAGCGGAGCCCAGCCTGGCACCCCGCAGCCTCGGACGCG	-
B3gat3	GGAGGGACGCCACTAGCCGGAAGTGGTCCCAGGTGTCGCTCAGAGTCCCGCGTTCCCGGGAACTAGTAAGGGAGCCTGGGGAAGGCGGGGCGCGGCCCGGGCGGCCGGGGCGGGGCCGGCGGGAGGGCGGAGGGCCGGGCGGACCTGTCCCTGCCGGTCCCGGTGGACCCCGCCTGCCCCGGTGGCACCGGCC	+
Bbs5	GGCGCGTTGCCTTGGCGCCCATAAGACGCCGCCGAGCAGCCACTGTGGATTTCATCGGCGAGCTCCCTCGGTCACC	-
Bcl3	AGTTCAGTCGGCGGCAGGGGAAGTCCCGCTGCCCGGCGAGACCGCCTTCCCGTGCCGAGCTCGCCGCACGCCCCGGCGTCTCCGGGCGGCCCG	+
Bcorl1	GGGAGCCCAGCGGCCTGATCCCAGCACCCCCCCTCCCGCCACCTCCCTCCTACTCCCGCTTCGCCCGCTTCCCGGGCGGTGTGGAGAAGAGCAAAGTTGCGACAGCAGCCGGGGGGCTCTGCCCAGGGTCAGCGTGGTGAAGGACAGCTAGTGTCAGAGGGAAAGTAGACACTAGTCCAACTACGGCCGCCCCCACTAATACTTCGGGGGAGTGGCCAGAGCAGATCCTATCTGGTGGTGAGTGGCTGTC	+
Bod1	GGTGACGCCATTAGACGAGCGCCGGCAGCGCGGCGAGCGGGGAGCGCCTTGGTCCCCGCCGCCTCCCACCCTGCCGCCTCCGTCGCCGCCGCCTCCGTGGGCCCCTCCGTGTCTGCGCAGCTCTGCCCGCGGCTCCCGGAGGAGCAGCGGAGCGCGGGGCCCGGCGCGGGCGCGGGGTGCGGCC	+
Brcc3	GCGGAGCCTCAAGCTAAGGGCTGGTCGCTGCGTCTGAGCGCCGGGTTGGACGAGCCGCTGTGCGCCCTTGGCGGACGTGAGCGGAAAGAAG	-
Bri3	TTGGCGCGCCCGCCCCGCCCGGCGCGCGCCTCACTGGGCCGAGCTGCCCGGGACACCGCCGTCGCCGCTACCGCCGCCATCCCCGCCGGGCCGAAGGAAGCGAGCCGGGCCGGAGCTGGCGGGCGCGCGGCCCCGGGGGCCGCG	+
Btg3	CTTCCGGGCCTCGAGCCCCCCGTGGGCCGCGTCGGGACTGCGTTCGCCCTGTCGGCCGCGCGCTCCGCCGCCCGCCAGTCTGGTCGGCGCGCGCTCAGCGGCGGCGGCGGCGGCCCGACGACGCAGCAGCGGCGCTCGCGCTCGGCTCCCCGGCCACGGGACGCGGTCGCACCCGGCGAGGGTGCAGCCCCCGGAGCGGCGGCGGCGGCGGGAAAA	-
Bub1	AAGTGCGGCTGCGCGGGGAATTCGAATCGCCGGCGGCCTTCGAGACTCGGGGTTAGGGGCTGATGGGGAGTTTGGTCGGCGGCTGGTGGGGTATTTCGCCGCTGCGCGTTTTTTCTCGTC	-
Calm3	GGAAGGGGCGAGCCGCACGAGCCTGACGCGAAGGGATCCGTAGGAAGCCGCAGTGCAGCGGGAGCGCGCGAGCCGTCTGGGGCGGGGCCGGGCGAGGCGGGGCGCGCGCGGCGGCCGTTGAGGGACCGTTGGGGCGGGCGGCGGCGGCGGTGGCGCGCGCTGCGGGCAAAGAGTGTGGAGGCGCGGACGCGCGGCGGAGCTCGAGCTGCTGCAGCTGCTGCCGCCGCCAGAGTAACCTCGATCCCCGAGCTCCGGATACCGGTGCCTCGCC	+
Ccnd3	TTCCTGCTCAGCTTCCAGCTCGAGTTCTGCGGTGCAGCGCGGACTTTGTAAACACCGCGCGCCTGTGGGGGTGGACACTCGCTTTGTTTGGGTGCCCAGGAAACGGAGTGCACGCCCCTGGTCTGTCTGTGGCCGGCGGGGTTGTGATCACTCGTACTGCCCAAAAACAGATGTCCTGCAGCGAGAGAGAGAATGAGAGGCCACCTTCTAAGCTCGCCCTGAAATGCTCTGGAAGCTATGGACCAGCAAGACCTTCCAGAAGAGAGAGAATGATGGCAGTGGACTCGCTAACCCGCACTCTTGCTCTCACCCGTGAGCCATCGCAGG	+
Ccnl1	GCACGCTGCGTGCGGCGGCCTGGAAGCCGGCGGTCACGGGAAGATCCGTCGCGCCGAGGACGCTGGTTAGTCTCGCTTTGGGTTCCGGCTGCGTCGGGCGTGCGTGGAGCTCGCTGGAACT	-
Cdc73	GTGGGTCAGTCAGGCGTTCTCCGCGGGCAGCCCGCGGCGGGGCCTTGCCTTATATAGCGCGGGGTCCTCGGCGGCCTGGGTGGCTTCTGCCCGTGCTGCTGTCGTAGACGCGGCCGGCTGTTGAGTGTGGCGGCTGTTGGTTCGCGGCGGCGGCGGCGGCGGCGGGGGGAAGAGGGCGAGGCGACGGGGGAAGGAGGCGGCAGGCGCGGCGGCGACGGCGGGGCCCGGGGCCCGCGGCGGCGGCGGCGGCAGCAGCGAGGGGGGCGAAG	-
Cdk16	CGGAGCGCGGCGCGCGCGGCTGTTGGGCCGCTGGCTGGGGGGCTCTGGGATATGCTGCGTCTCCGCTAGCTGTCTGCTGTGAGTCACGAGCCGCCGTGAACACCCGGATTCCAGCGGGCGCTTGCGAGCACGGGGGCATCGCCCGCAGTGGCCAAGCTCATGGCCGGCTGAGCGGGACGCCGCCGCCGCCTCAGCCGCCGCCGCCGCCGCCGCCTCTTCCTCCTCAGCCGGCGGCGGCCCGGGCCCAGCAGCCATGGCCGAAGACTACTGGGACGGGCGCCTGCGGCGAACTGGAGGAAAAGGAGGTCGCGCGGCCTCATCCCGGGCCGCCGCCCCAGGCGCCACCGCGCCGGCCCCGCGGCTCTGAGGTTACTCGCGCGCCCCCTCCGGTCGCC	+
Cebpz	GTAAGCTCCGGGCTGCACTCGCGTGTCCAGCCCGCC	-
Celsr1	ACACCGCCTAGCCAGCAATCCGTCGCCAGGGTCTGCGGGCGGTGTGGTGATCGCAGCCCCCGCCCCGCCCCGGGCCCGCCCAGCTTCCCACGCCCGCCCAGCAGAGTCGGTGCTGGGGCCACCTGGAGCCGCCTGGAGCCGGCGCTGCTGCAGGTTGATGCGCGGCGCCCTCCCGGGACGCACGGAGGAGCCATCTTGAAACCAACTTGGCAAACTTTCGCAAAGTGCTCTCGAAGTGGAAGCTGAGCGGGAGGCCGGGCGCGCGGCCCCCGGTGTCCTCGCCAGGGCCCCCGGGGAGGCAGAGCGCGGGCCGCCCCGAGGGCCCGGCGCTGGGCGCGCGGGAGCCGCCCCCCGGCCGCGCCGGGTGGATGCGGAGGTGCGCCGGGTGCATGGATTGTG…	+
Cep95	GTCGGCTCGACCGAGTTCGACCCTTCTGGGACACCGTCGCCCGCGCTCTCGTCTTGGAGTCCGGCCGCGACCTCTCCTGGCAGT	-
Cfap36	TGGAGGGCTATCGTTTGCCCCGTTCTCTTCTAGCCAATAGGAAACGTTCCTAATCCAGCCCCCCCCCTCCAGGAGCTCAGGACTCAGGCCTCACTTCCGGGCTGCTGCGTACGTTGTCATAGCGACCATTTTACGTTAACTGGTTTGTGGTGTCTAACCTGGGGGCCCGGCGATTGCGGGGACCTTGCTGCCCGCATTCTCCGTCGCTTCCTGCGGCCGAAAGGCCAGACAGGGCTGGGGGAATCCGGCCTAGGCGTCCGCGTCGCCGGGTGCGAGCGGG	-
Cfl1	GTTGCTCTTTCTGTCTCCCTTTCGTTTCCGGAAAC	+
Chaf1b	GTGACCGGAGGCGTGGCCTGCGGCGCGCGGGAAGCTGCGGGCTGTGGCGGCCCCGGGTGGACCGAGTTACTGCAGCCTCCCTTTGCCTGGCGGAAACTCTGGAGG	-
Chek1	CCGGGGTTCGCATGCTTTCCCGGCTCTAGGGGTCCCTGCCTCCCGCTTCTCTCCGCGGCTTGGCCCCGCCCTGTTCCCTCCCGGTGCTGGGGACACGTGCCGTTGGGGTGGGAATTGGAAGTGAGCGGGTGGGAGGAGGGGCTGCTCTGGCAGTAATTACCGTAGTTACACCCAGCTGCTCCCCACCCCCGCACCCTGACCTGCCCGCAACTCCCTTTCCGGATCATTCACCCGAAAGCTCTTGTCTTGCAACCCTGGAGCCAAGCAAGTGCTCAGTTTTGCATAAAGGCGGACGGAGGACAAACGTGGAAACAGGATTTGTGATAAACAGGACAAAATGTTCAAGTTCAGTATTATGACGTGGGTAAATATGGTTCAGATGTAAGATGAAAAGAAAGT…	-
Chm	ACAGTCACATGACACGTTTCCTGTCAAG	-
Cic	GCTACAGCCGCCTCAGCGAGGAGCCACTGGCGACGCCAGAGCCAGCAATCCGGGTGGACAGACG	+
Cip2a	GGTGGGGCTTAAAAAAAATCAAAAAATGCGCGGCGACCGCTGAAGACAGAGGGTGGCTGGTGTCGGTGGTCGCTGACAGGCCGGCTCGTCGGC	-
Cisd3	ACAGGGCAGTCTTTCCGGAGGGAGCTCCCGAGTAGATGCCAAGATCCGCAGCGCCTCTTCTTTGAACCTTTTCCCAACCATTAAAAAAAAAAAAAAAAAAAAAAAAAAAGGTCCCACGCTCCTTTGACTTGTGGTCTTTCCCTTCCCTG	+
Clk1	GTCACCAGTTTTTCCGAGAAGAAGCTCGCACTGCGTCTGTCCGCACCATTTTGTGTTGGGAGATCGTCGTAATCGTTTGCAGACTTCTCGCCGTCGCCTTGTAAGCTTTGTCTTCGCCTTGCAAGCTTTGTCTTCAGGGTTGGAAAG	-
Clk4	CGCGCTGGCTCGGCGTAGGTGGCGCTGGAGCCACCTGAGGAGGTTGTAGGGTGACGGCGCGGACGCCATTTTGTCGGTGTCTGTCGCAGCGGCTGGAGAGGAACGACGGCGGTTTGGCGACATTTCTCGGCCAAAAGGCCGCTTGCTTTTGCGGAG	-
Copb1	CTTCCACGTCAGCCAAGGACTTGGTGGAGCCGTCGCGGCAGCGGCTGTCCGGACCGGTAGTCGGCGGTCCCACGGTTCCCTCCCGGCCTCCGCCCCTCGGAGCCAGATTTTCCTGGCACCTTTCGTCCTTTTCATCTTGTATTGGGTTGATTATAAACAGAAACC	-
Copb2	AGTGGGTTGGCCGGTCCACGGGTCGGTGGGTTCCTGAGTGTGTCGCCTTGAGCCTGTGACGGGCAGGGGCTCGCTCGGACAGTCGGAGCC	-
Cops2	GGTCGAGCGCTTTAGTTCCGGAATGAGCTTTATCTTCTCCTGGAGAGACCGGAAGACGAGGAGACTCGGGAGTGACGCTTCTGGGCCGCGGAGCACTGTGGGAGGAGGCTGTCTCTAATTTCTCCTCTCCCCCTCCCCCCTCCGGCCAAG	-
Cox6c	GGGGCGCTTGCTGGGCTCTAGTCCCACAGCTTCAGTGACCTGAGTTCTCCCCGAAGGCTTTTCTTCCTAAGGGTGAATTCTGAAAAGGCAACAGCTAGGTCGCATCTGCCTTTCTGTGGATGGGGGACACTTTTGTCATGGTTTTTGCTCATCGGTTTGTTGCTGGTTACCGCCTTGTTGCGGGTAGTGGAAATGCGTAGGAGAGGAGCGGGCAAAGATGAAGTTGCCAAAGTCATTGACCTTGCAGGAGGGGTTAGGCCGCGATTGTAGATACTAAACTACGTTGTGCATGTAGAGTTCATTCAATCACTTAACCTGTTACAAGCCTTTTTTTTTTCCCCTCCTTGTTTTACTCGCAAAGGACATTGGCTACC	+
Csk	AGGCGCGCCGCAGCGGGCGGAGGATCCGGGCCGCGCTTCCTCTCACCAGGCCTGCGAGCTTCCTCCCATCGGAGCCCGGGCGAGCTGAGGTTGGCCGCCGCCGCTGAGCCTGCTGCCTTCCTTGCGCTTCCGCGCCACCCTGCGCCCTGCCCCGGGGAATCCCACCGGGGTGGGGTCCGAGCAGGGCCAACCCGGGCCGCGCCGCCGTCGGGGCCGTCCCCGGGCCAGCCGTCCCTCCCGCCTGGCCAGCCTCTGGCCGCCCAGCCTCCGGGGTGTGGGGCTTAGGCAAGCCCTGCGAGCGGCGATCGAACGCCCGGGGCGGCCCCCCGGCGGCGGCGCGACGTCCCCAAACCGAACCTCCGTGGCCGCGTTCGGAAGCGGAACTCTGCCGGGGCCGCG…	+
Csnk1g2	GGAGCCGGAGCGGGGGCCCGAGCCGGAGCGCGAACGTGCGCGGGGCCCGGAGCGGGGGACGCCGCGCTGCTGAGCTCGGCCACCGCCGCCCGCGGGCCCCAGGCGGGGCGCAGCTGGGCACCACAAGATTTAAGGCAGTGGGACCTGTTGGCAGAATGTCTTCTCTCTCTGCAAGCAACCCTGAAGCCACCAAGATGAGCACCCCAGTCCGGCCTGTGAGCGTACCCGGGTGTCAATAGCCGGGAGCCGAGGGGCCACCGGGAGCAATGGTGTACTAGGCCGGGCGCGAGCTCAGGTTTCGCACTCGGATCTCACGGCAGAGTCACCGTGGAGAGGCCAGGGTACCACAAACTT	+
Ctps	GCCTAGAGCCCGCCTCTCAGAAAGACGGCTGGCGCATGCGGCCCGGCCGAGCACTGGCTGCCCGAGGCTCACCACGCGCGCGCCGGCCTTGCTGTGGCTGACACGAGACTCCGAAGCCGGCCTCAGGTTAAAAGAAAA	-
Ctps2	AGGAAACACTTTTTAGGCGCTTGTTTTGTACTGTCCCTGGAACCCAACGCTGCAGCACTCGCAATTTCACAACCAGCGTGAGTCAGCTGGGCCGGCTGCCGGACTGCGAGGGGAAGATTGCATCTGGGTATTGGCAGTCACCTATTCGCCCGCCA	-
Cul5	GAGCACGCCCCCGCCCGCCGCGTCACGTGACGCCGCCACGGACCCTGAGGTGCGGGCCCTAAGCCGAGATAAAGTCGTTGCCGGCGGCCCAAGCGGGTGCAAGCCCAGCGGCAGAAGCGAAGGCGAGCTGGGGAGGCCCGAGGAAGTGGCTACTACCTCTTCCCGGTCTGGTCGGCTCCCGGTCCCTTCCCACCATTCGCCGCTCGCGTCTCCTCAAGCGTTTGC	-
Cwf19l2	CCTGGGAATTGAACTCAGGACATCTGGAAGAGCAGTCAGTGCTCTTAACCACTGAGTCATCTCTCCAGCCCCTATACTGATTCTTAAGAGCAATTTTTGTTTTTCCCTTTTCCCCCCACGTTCTGACTTTCTGATCAGGTTCCCTTCAGGTTGATGCACAGTCACAGGAAGTCAGGCAAGAAGGGGGAAGTAAGTAACTTCTAGCTTACTGGAGTGTTTTAAGAGTCCTATTGAGAAATGAGTTAATATATCGCAGGGCTCATAATAACGCATGTTTATATTAACTCAGCGCTTAGCGAACCTAGTACATCTGAAAGATCAACTCTCCAGCAGGCTACAAGTTTCCGCTGAACCTTTCACAGGCGAAACATTCGGAACTGCGCCTGCTCTGTTGGCATA…	-
Dars	GAAGCCAAGGTTCCACGCGGAGACTGGGGGCTTAGAACCCGGGCTGGGAGGGCGAGACTGTGCGGGAGGGAGCCGCTTCTTAGCCTGTCCTACGGAAGCCTGCGAGGGAGGGTGGTATCCACTCCCCAAATCCAGTGTCCTG	-
Dcaf13	TGCGGAGCCACGTGACAGGAAGCCCGCGGAAGGCGGAAGTAGTGTGTCTGCGTGCTGGCCCCGGTAAGTCGAGCCCGGTTTAAAGGCTCGTGGAGTCCGACACCCAGAGCCGCCAAG	-
Dctn4	GTGTCACGTGACGGGTGCGCCGGGCGTTGGCTCCTCCCTCACCAAG	-
Ddah2	GGGCGTGGTCTTAGAAGGTCCCGCCCCGTCCCGCTTAGACAATGCCCCGGAGCCGCCAGACCATCGCGCCCCCGCCCCATCGTCGTACGTGAGCTCGCCTACCCTGGGAACCCCTCAAAAGCCCGAGCTATCCGTCTCTCCAGCTTGAGGACTCAGACTCCCATCTTCATTAACTCTCTCCTCTGGGGGTGGGGCCAAGGCTGAAATCACAAGGCTGCAGGAGTGGAGGTGGCCGCTGACCAGTGAAGTCAAGAGAAAAAACAAAACAGCTTGGCTGGAAGGGGCTTCGGTGTGGATGTG	+
Ddb1	GGCGCGGATCTGGGCTGGGAAGCCAGCAGGCGGCCACTTAGGGCGTAGCAGACCAAAGAGGAGGCCAGTTCTGCCTGCGTACCGGTACTCTCGCTCTCATCCGGGTACTGCGACCTCTGGCGGTTAGGAGAAGGCGGGACCTCAGGGGGCGGGGCCTCGCTTGGTTGGCCGCCTCGGGCTCCGTAAGTCCTCCAAGAGGCCAGGTGAGGCCGTCCCGTGATCCTCTGCGCCTGGCCTCTCTGGCCTGCAACGTGTCTCAGGGGCGGAGGCAGCAGCCACGGAGTTGGCTGCGTGAGGGTGGGGGTTCTCAGTCTCTTCGCTCGCGCCCGTCTCTCTATCGTCGCTCTAGGCGCCCCACGGGCCAACCCAAGGCCTCAAT	-
Ddhd2	GCCCCGGCTTGGGAGGTAGGCTGCAGCGGCGATGTGGCCCGGGCTCCCTCCGCGAGGGCTGAGAGCGCGAGCGGCGGTGTGGACGAGCGAGTCCAGAGCGAA	-
Dhx15	GGCCGCCATTTTAGCTCCTGGTTCGGGCCGCACGGAGCGGGCTGTGGTGGCGGGAGGGGTGGGGGTCCCCGCGAGTTGAGCCGCGGGCCTCTTGTGCGTGGATCCGGCTGCCGGAGTCTCTCTTCTTCCCTCCTTCCTAAGCGTCCGCTTCTGGGAGTGCGAGG	-
Dhx36	GCTTCCGGGCCCGGACGCCATTTTCAGCGGTTGAGTTTTGGCAGAGCTGCTAGTCGGCTCCGACA	-
Dis3	GAGAGTGACCTCACCAGCCAGCGGGCAAAAGCGGGAATGCGCGTGGCCGCGCCTCGGTTTCTTAGCTGACGGCCGGGATCCCACGCCGCGAGGCGAG	-
Dkc1	GGTCACACCTCCGTGGCCGAATCAGCCAATGGGATTGAGTAGACAGTCCGCGGGTTCGTAGAGATTCCTGCCCCCGTACCCCGTCCTGTCCTCCTCCTCCTCCTCCTCTTCTCTACGTCCCTTTTTTATATCAGCAAGCTAGGGGCGGTGCAACGGTGGGCGGGTCCTAATGACGTGCCCGGACGGGTCTCACACCATAGGAGTCTACAGTTCTTAGTTTGTGGCGGCTTGGGCGGGACGCACGCGGTGCAGTTCAAG	-
Dlg5	AGAGGGGCGGACCGCGGCTGTGCAGGCGGCGGTGTGGGAGCTCGGGGGAGCCGGGCCGGAGCCGTCGGGCGCCCGGCGACAATTCCCCCCGCGGCGATCGCAGTGTGCGGCGGGGCGGTGGGCGCGGAGGCGGAGCTGGAGGGGGCATGCCTGGCTGCTGCGAGGCCTCGGGGCGCGCCCCGGCCGCCGTCCCCACCTCCGCCTCCTCCTTCTCCTCCTCCGTCTCCTCCTCCTCTTCCAGTCCCGCCGCCGCCGTAGCCAACATGGCTGCGCCCCGGAGCCCGGGAGGCGGCCGTTGAGAGCTGCCCGATCGTCCCGGCCCCGAGGCTCGCAGGCCCCGGCCCATGGGCCCCGCCGCCTCGCGACTCCCGGCGCGCTAGGCTGCCGCCCAGTTCGGCG…	+
Dmxl1	GGCCGCCGCCCCTAGGGGGAAGGCGCAGGGAGACGGCTGAGCACGGGCATGAGCTGGCCGCGGCGGCGGCTGCTGCGGGACTAGGACGCCGCC	-
Dnlz	GAAGAGGGCCGCTTCCGGCCGCTGCGCCCGTTACCAAAATGGTCGACGCAGCTTCACGGGGCGGTGCAAGAAAAGGTGGCTAAGGATTCGCAGGCGGG	+
Dph6	ACGCACGCACGTACGCACGCACACTGCGCCCAGA	-
Dusp7	GCGGAGGGCCGGCCGGGCGGGACTGAGGCCGGAGGCTGGGAGGCCGGGGCGGCGGGCGCGCGGCTCGGCGGGAGGCGGGCGCCCGGAGACGCGGCTGGGGCCAGCGCGGCCGGGGCGCCGTCCCAGGGCTGGGTTGCCCGGCCCCGGCCCCGGCCCCGGGATCCCC	+
Dzip3	TCCTGTTCCGGTCGGACTCCGGAAGTCTGGGAGCAGCGGGTGGGACTGCAGTCGGTGATTGGCAGGGTGGGCCTGGGTTCCAGGCGCTGGGGTTGCGGGAAGGTGGCAGGGAGCCATCCCCTCCCACCCCCGCCGCAGTCCCCCTTTGGCGGAGAGGCCGCGAGGTTTCGGCTGGAGGTCCGCGAACACGCGGGAATCTCGCGAGACGAGCTCGTGCGGGCTCATTCTGTGGAGGGCTTCTGGGGCGAACGGGGGTCTCCGTGCCGCGCGGGCTCGGTCCCCGGGCCTTCCTCGGCCTGGGCGCGGCGGGCTCGGCTTTCCGTGCGTGCCTCAGCCTCTGCCCGAGACACGGCCGCTCCCCCCTAGTCTAGACACGCTTTTATGACCATAGCAAAAATC…	-
Eif3a	CCGGCTGGGCGCGGGCATCTGCTGGCGAGGCGCGTGGAAGCTCGCGCTAGTTCCCCTCCGCCTTCTCTCCCGGTCCAGGCCACTAGGGAGTTCGCTGACGCCGGGTGAACTGAGCGTACCGTCAAG	-
Eif4ebp2	CGAGAGCAGGCGAGTTGAGAGCCGAGCGTGAGGAGCCAGAGCCGCCCGGCCCCGCCGCCGCCGCCGCCGCCGCCGCCGCCGCTGCTGCACAAAGCCTCGAGCCCGCGTCGGAGCC	+
Elp2	GCGGGAGGAGCTCGGCCATTGACCACCTAGCATC	-
Emc6	GAGCCCTCCCAGCAGCCTCCAGCGCAAGATGGCGGCGCGGGACTCTCCGCTTTTTCCTGTCTGAGGGAACACGAGGGACTGTGTGCCGCGGCGTCTCAGCTCCGCGTGAGTCGGCGTGAAGGCAGAAGCGGAGCCCCGGCGGGTGCG	+
Epop	AGAAAGAAGCTGAGAGGGCGGAAGGCGCCCTCCCCGCCGCTGGGCCCGGGCACCGGGCGCCGGGCCGGGGTCCTTCCCGCCGGCGGCGAGCGCCGGCTGCTTTGTTTGCCCCCGCCTCGGCGTTGAGGGGTGATCGTGCCGGGCATTGCGCCGGGAACGCGGCGGCAGGAAGCGCGACCGATCGCACCGGGGACGCGCGGGGACCCAGGAGTCCGGCCGCGGCGAGGGCCGCGTGACGATACCGAGGAGAGAGCCGGAGCGCCGCCGCGGGCTCTTGGTGGTGGGCCCCGGACGCCCGTGAGCACAGACCTCCCCGTCGACGGGGGGCGATGTTCCCCTGGCCCGCAGGCTCTTCGGGCCGCCGGGGTATCCCGCCGTTGGGACCAGGGCCCCCGCAGT…	+
Ercc6l	AGTTGGCTCTACCAGTCTAGTGCGTGAGCCCAGCCTGGGTAAGGCGGGAGCGAGCGAAATTCAAGCGCGGTTTTAACTGGGAGTCTCCTTTCCTGGGCTCTCCGGATTCCCTGGCC	-
Exoc2	TTATGGCAGGTGTGCATTGAGGAGCAACACCAGTTCTCTCATGTTCCAGGGAGCAGGAAGAAATGGAACATGTTTGAAAGCATGGCCCGTGGCCTAAGGGCTAGGCCCACCTTCTGAAGATTCCGAGAGGCAAACAAGGGTCTTCTGAAGGTCCTCGGTAGGAGTCTTTACGTTACTGGTTGCTTCTATAACTGGATCACGAGTTTGCTGCACAAAGTACC	-
Fam104a	TGATGGGAAAGCGCGGCCGGCGTCCCGCCTCCGCGCAGCCGCAGGAGGACAGTACCACGGCGCCTGCGAC	+
Fam117a	AGTGTGGGGCTCGCCGTGGGGGTGAGGCGGCAGGTAGCCGGGTGGGCC	+
Fam76b	GAGAGGGACGCGAGACCGAGGAGGAAGCGGAATCCACCGCCTAGCTCCCGCTTCGTCTCCCTCCGCCGCGGTCCGGGCCTAAACGGGAGCGGCGGGGCGGGCGGCAGTAGGTGTCCCGGGACGGCGGCGGAGGCGGAGGGAGACGCAGGGGACCCGGCAGTTACCGGGACTGGGCCACAGCAGCAGAAGAGCCCGCGGGCGGGGCAGCCGAGTTCCCGGAGGCCCCGCCTGAGCGCGCGCGGAGGAGCCGGAAAGCAGG	-
Fance	CGCTAGATCCCGCCCCTTCAGGCTCTACAGGGTGCTCCGGCTTTCCTTGGCTTCGGGAGCTTTGCGCGGCTGGAGTGGCGCTCCGATCCCGCGTGTCCTAGCCGCCGCCCCGCGTCCGCTCTGCG	+
Far1	GCTCTTCAGCAGCCGGTCGGGGGCGGTGAAAAGCGAGTGAGGAGAGCGCGACCACGGCGTAGCCATCGCTGAAGGGAGAGCGAGGCCCGAGCTTCCGCGTCGAGATTTGGTGACTGAGGAAAGGACCCAGAGACTCCTTGAACAACTAAGACAAGTCAGG	-
Fbxl12	GGATTTGCGATTCTGTTGCGCAGTGTGG	+
Fbxo30	GGTTGGAGGCCGAGGAGAAAAGGCGGCGGTCCGGGCAGGGCGGAGGCGCAGAGGATTGGGACGGGACGGGCCCCGTGCGTGGTCCGGTCCGGTGCGGGGACGCTGCGGAGCCGCCGGGCGCTAAGGCCAGAGAAGCCAGGGTTTGAGCGGCGCTTCGGCCCGCGCGGGCTGAGCTGGACTGGCCATT	-
Fbxo38	ATTCTCGGTCCCTCTCCACCACAAAAACAGACGGAGGGCCGGCGTAAGTGAGCCGCGGCCTGGGAGGCTGTCGCGACGGTGGAGGTATTTTGAACTAACTTTGACACTGAGGGAGCACAGCC	-
Fem1c	AGGCGGTTGCTGGCGGCGGCCGCCGCCCTCCCTCGACCCAATGGCGCGGCTGCGGCGTCAGTAATGTGAAGGAGCGAACTGGCTCGTCCGGCCCCCGGGCCTGCAGCCCATTACACCATCCGCCACGGCAGCTGCTGCAACGCGAACGGCCCGGGAGGGAGGGTGCAGACAGCTCCGCGGGGCGGGGCGGAGCGAGCAGCGCGGCCGGATTCATTCCTGTGGGGCGCGGGGCATGGAGGAGCTGTGCGGCCGCAGGCGGAGTAGGGCATCCCAGGCGACGGGGACAACGGTTTCCATTTGAAGGGGCGGCCGGAACCGGAGCAGCGGTCGGCCGGAGCAGCAGCCCCGGGGCAGTTCGGTGCTCTGCTTCTCCGATGTTTGAATGCGATAGGACCAAAC…	-
Fh1	GGAATCTGACGTATTAGGGGGCGTGGCTCAGGCTCAGCTTTCCACCCCCGTACAGCAGCACC	-
Fmr1	AGGACGGACGAGAAG	-
Fnip1	TATGACTGAGGCGCCCATGGGGGTGGCGGGGTGGCGGTAGGAGCGGGGGGCCTCCTGCGAGCTCCCAGCCGAGCGACCCCAGTCTTGCGGCGGCCAGC	-
G2e3	GAATTTGAATTGTGCGAGCCGTTGGATGGGGCTGAGCGGGTTGGGCGTACGGCAGCGCTGCGGTCGACGTGAGCGGTAACGCGGCGAGCCTGGGACTTGTGCCCCGCGCCTGGTGAAGACGTGCCCGGGGACAGACGGAGGTGTCACGGGCGGCCGGTAAA	-
Galm	AGGAAAAGACCAGCAAACTCAACTGGAAAGTTTGCTTCTCAGTTACCTCGGATAAAGGAAAAATTTTAAAAAGGCATCGGAGCATTTTCCCCGACCCCAGGAGTGGTCAACTGTTTAAATCCAGGCAATAAAGGGGAGGAGTTAGTCTGAGTTCCTCCCCTTCTCCCGGGAACTTTATCTTTCCAAACGTGATCCAGGCTAGAGTTTGAACAGCAAGGAGAAGCTGCACACCCTGAACTTTCCCA	-
Gapvd1	AGCACCAGGTACACGGAGACGTGAGGGCGGAGGATCGGCGTACAGGTCCTGGCAAGGCGGTTCGCGACCGGGAGCGGAAGGGCGGCCGTGGTCCGGACCACCGATCCCAGGGGCCCCCGCGGCGCCGCGCACGCGCACTGCTGAGGGGGCAGCGCCGCCGCAGGAGGCAGGGAAACCGACTGGCGATCTGTGGCGGCGGCTGGGCGGCGGTGGCAGTTCGCAGCGAGGGCGACGGCTCCGAGGCCGAGAGGCAGTCCAGCGAGGACCTGGGCGCCGTCCTCCGCATGACCTCACCGTGATCAACTTTTGTACCTTTTCCGAATTCAAAG	-
Gatad2a	CACACCCCTCGTGGGGTGCCGATCTTGAGTGCCCCGGCCAGACTTCATTGGCCTGCGGCGCCGCCACTCGGAGAGACGTGCATCAACCCGGAAGTGTGAGAGGCAAAATCTGCCTAGCAACCGGGGAAGCCGGGCTGTGAAGCGGGCAATTTCAGTGAGAGAAGGAGCGGTGAGACCGAGCGGCGGCTCTGAGCGCGCCGCGGCAGCTCCTTCCGCCCGGGGTCAGCGCCCCGGCGCGCGCACGCGCACCCTCGCTGCCTGAGCGCGCCCCGCGCCGCCCGCGCAGTCGGTCCGTCGGTCGTCCGTCGTCCTGTCGCCACCGCCGCCTCAGGCGCCACCCGAGGGAGCCGTCGCCGTGGGACGCGACCAGACCGGACCCGAGCGCTCTGCCTGAGGTTG…	+
Gfm1	GTCCTCCTGACCTTCCTCCCGGAAGTGCTCCTGCGGCTCCGGTTGCCGGCGTGACTTTGAGCTCTTCCCGCTCTGCTGCCGGCGCTGAGCACAACCGATCACCTCAGAGCAGGAGCCTTGGAAGTGGCTGTTCCAGGCTTGCC	-
Ggnbp2	TCAGTGAAGGCAGGAGCTGGGAGGAGGCAGCAGCAGCGGCGGCGGCAGGAGCAGCGGCGGCGGCAGCAGCTGGGAGGAGGTGGTGACGGTGGCAACGGCAGCGTCGGGGACG	-
Glod4	AGTGACGTCACCCGACGATCCTTCCCGGTTTGGTGGGCGGGGTGTCCCTCTGCCTGGAACTCGGTTTTCGTGTTGGGAGCC	-
Gls	GTCTCAGTGCGGAGCTCGCGGCGGCCAGAGCAACTTCGGCTGGCTGCAGGCTGGGCGGCGGCGGCGGCGAGGGCGGCGGCGTTGGCGGCGGGAGCGGCGGAGCTGGGGCCACACCCCGTCCCGGACTTTTTCTCTTTCCAGTCCTCTCCCCGCCGTGCGGGACACGGTTCCGGGAGCAGAGCGGCCGCCCACGCCCCAAGCATCCTCATCTGACGAGCGGGCGCCGGCGGT	-
Gnl1	GGTGAGTGGCAGCTCCCGGGAGCGCCGGGCGGCGGTGACACGCGTCCCCCCTCCCGCGACTGCCACTTGGTAGCGCCCGTGACGGAGTCGGCTCGGGCCTCCCACGCGCGTCTCCCGCTCGCCGCACCGTGCATCCCGGACCCGCGGACTCTCACGTGCCGCCGCTTGCATCCCCGCCGCCCCGCTCCCCGCTCCCCGCCGCTCGCTGCTGACGTCACCGCGGCCCCGCCTCCCCAGGGCCCCGGGCCGCCGGCGGGGGCTGCCCCGGGGAGTCAGTTGCGGCGGCGGGGAGCTCGGCGGAGGGCGGGCCGGGGCTCCGGGGCC	+
Gnl3	TGCTGCCGTAAATCCAACCTGTGGCCGCCAGGCGAGCCCGGCTCGGCGCGACAGTGTATGTGTGTGCGCGCGCACTCGGCCCGGCCCCGACACACTTTCCGGCAGGTCCTGGAGCGCGTGACGTTGAACCGCAGTTCCAGTTCGCACGTGGCGCCCGAGAAGTCGTGGTGATCCCGAGACCTCCTCTGCTCCTGAAGCGTCCGCGGCCAGG	-
Gpcpd1	CCTTCGACCCCGCCCCGCGGGGTGGGCTGGCAGTTTAGTCTAGGGCAGCTGAAACCGGTTTGAGAGGCGGCTGTAACTGGGCTCCTTGCTTCCTCGGGCCACCTAAGGGAGCGCTGGCGAGGCGCTGACGCTCGGCTCCGTCGGCCGCGGCCCAGGCTCTCGGCGCGGCCCGGAGCGGCAGCAGAAATCCTAAAATTCCATCAGA	-
Gtpbp4	CGCCGGATAGCGGAAGTCCCGCCCACCTCCGCCGGCGGAAGTCCGGTCCTCCGCTTCTCCTGGTTCCTCGTGCGTTCCACCGCCGGC	-
H1f2	TCGGCGTACTGCCACTAGTTCCTGACTTCCAGAGACTCATC	+
H1f3	GCTACCTATTTATTAGCCCTATTATTTTCCTTCTGAAACAGTGCTTGGTTTCTTCATGTAGCCATAGCTGTCCTGGAACTTGCTCTGTAGATAGTCCTTAATTTCAGAGATCTACCTGCTTCTGCCTCCCAGGTACTCGGATTAAAGGCATGGACCACCACAACCAGGTTGATTTTTATTTTATACAACCACCCTTTCCTGTAGATTTGAAAGTCTCTAGGTATTAGAATACCCAAGAATGTGTCTCCCTGTAGAATACCTCATGAGGCTGTAATCTCTCACCTGTTACTATAGTAATGGTGTGCATTTGTGTGTATGTGTGTATATTTGCTTATCTAACACAAAATTGAGAGAAGAGGACGAAGCCATAAGTTTCACTGTTCTCACACCTCTTAGGGA…	+
H2aj	GGCAGCGGCTGCAGTTTGGCGAGGCAGTTCCGGGGTGGCGCGCGTCGTCCCGGAACTGAGCGAGCCGGTGTTGGAGTTCCAGGCGCGGGGTCGAGC	+
H2ax	CGTTGACTGCGGCGGTTGGTAGTTCGTGGTCTCTCAGCGTTGTTCGCAGCTCTTCTACCTCGTACACT	+
H2bc11	GAGGTCCTGCTTCACT	+
H2bc12	CTATTCATTTCTACGCC	+
H2bc8	TCCTGTTTTATCTTTCTCTTTGTTGCTTGTTTCTACC	+
H3c1	AAGTGCTCACCAGCTTGCTTTCTAGTTTTTGCT	+
H3c3	TAGCGCGCGACTTTCAAAAAGTTGCAAGGCCAATCAAAATGTTTCTTAGTATATTTAAGGGCAAGATTTCTTTCGTCCTGCACTTTTGTGTATCTCCTCCCAAGA	+
H3c4	ACCGTTCTCATTCCCTGAGACTTCTCTCTTTTTCTTATC	+
H3c6	TGCA	+
H3c7	GTTGGGTGTGCCTGTTCGGTTTTATTTTGGTCCGGATAGTAAACTGCTCCCTTACATCTCCTTAAATATAAAGTAAGGAAAAAGAAAAAACTCAGTTCGGGTAACCAAGTTCAACAAGTAATCCTTGGGGCCGCTGTGGTATCGCCAAAATCTACATAGTATCTCTTATTAAAATGTTTTGACGAAAATGTAACAATTACGGTACTTAATGGTAACAATGTGGCTGAGGAAGCAATAGTTAACAAAGAGGAGTAAGCCAGGTAATAAACCAGATTTCTATTGGTCACAAATTTGAAGTTGAGACCTGTTATCCAATTACCAAGTACTTCCGCATACATCATAGGCATTTGAAGATTTCAACCAATCAGGAGCATGTTCCTTCTATAAAAGGAACCCAGA…	+
H3c8	CACTTTTCCCTACGGTTACTTGCC	+
H4c11	CATCTCTGTTCTGAGCTGTCCTGAGTGCAGTC	+
Haus3	TTTCTCCGGGATACCTCGCCGCCTGCGCTGACTTTACGGATGTTGTAATCTGCGCGTGCGCGTCCTGGCACTCCCGTGAGGCACTGCGGCGCGCGCGGTTGGAGGCTGGCAGAGAGCAGTGACTGCGGCTTTCCTGAGGAAAACACATTATAGATTGTATTTTTTTTCCTTCTTCTATGGACTTAGCGTAAATATGTTTTTTTCTGTTTGAACTTAGTTTAAAAAAATAGATTCATATCAAATATTTAAAAACAGGAGTAGTTAAACC	-
Hdac5	GGCGAGCGGAGCCGGAGGAGCCGCCGCAAAGATGGAGGAGCCGTCGAGGAGGCGCTGCCGCTGCTGTTGCCGCCGCTGCTGCCGCCGCCGCCCGCGAAGCCGGAGCTCGAGCCGCAGCGGGGATGCCGTTCTGAGTGCCTGACTGCCTCGCCCCGCCCCGAAGGATGGCCTTGGATGGGCATTAGAGGCACTGCGGCCCTGGGCTCGGGCTCCTGTCCCGTCCGTCTGTCTGTTATCGTCTGTCTCTCTTGACATCACAGCAGCTCCGCCCCCTCCCGTCCCAGCCCCCAACGTCAGCTTCCTGCAGGCCCAGAGCCGGCATGAACTCTCCCAACGAGTCGGCTTCCTTCCAGAGGGATTGGAGGCTCAGGACTGGCTGGTGAGGAGAGGCAGTATCAA…	+
Hdgf	GGAGTGGGCCGCGGGGGGTGGAGGAAGCGGCCTCGCTCGCGCCGAGGAGGGAGCA	+
Hmgcs1	GCGGTCTCCTTGCTTTGCTCGTTCTTCTTCCAGGGTCTGATCCCCTTTGGTGGCTGAAGGAGGAACCGGTGACCGACCTGGAGACCACAGTTCTCTGTCCTTCACACAGCTCTTTCACC	-
Hook1	GGTGCTCGCAGAGGTCACTCAGCGTGCGGTGTGCGATCGGCGGGCGGGGCCGGCTCAGGTGCCGGGACGCGGGACAGACGCGGTGGGCGAGGGGGCGGTCGCGCCGCGACGTCTGCGCCGTGAGGCTTCGCGCGTGAGTGGCGCGGGCGCCAGGCCTGGCCGCCGAGCTCCAGTGGCGGGCGCGGAGGTCGTTGACGCGGGCCCGGTCGGAGGCGCGTCCGTCGCTGTGAGCGCGGCGTCGAGGTTCTCGGACC	-
Hsd17b4	ACGCAGGCGCACTTGGAACCACCGGCGCCAGTTTCCCGAGACCGGCAGGTCACTTGTTTGTGTGCCGCCCCTCCTCTCCCCGCCCGCTGTCCCGGTCTTGCCGAGCAGTACTCGGGACGCTGCCAGTGTGTGCGTGGTGCAGGCTAGACTC	-
Hsf2	TCCCCGGAGCAGCAGCTGCTGCCACCGCCGCTGCTGCCGCCGCCGCCGCCGCCGCCGCCGCTGCGACCTCCGCGTTCGGTAGTAGAATTTGGAATCCCTGCACCGGGCTAACA	-
Hsp90aa1	GGAAGGTTCCGGAGGCTTCTGGAAAGAAGCGCCGCGCGCTGGGCGGGCCCGCCTCTATATAAGGCCGGCGCAGGGGGCGGCGCGCCAGTTGCTTCAGTGTCCTGGTGCGGAGCGTCACGTCTCGTGCGTGTTCATTCAGCCACG	-
Hsp90b1	GCCCGCAAGCAGTGGGGTGAAAAGCGGCCCGACCTGCGCGCGGCTTAGTGGGCGGACCGCGCTGCTGGAGGTGTGAGGAGCTTAGACTCGGGATTGGGGGGGTGGAGGCGGCTCCTGAGACCGAAAAGGACTTGCGACTCGCCGGCCACGCACC	-
Hspa13	GGCGACTAGGGGGCGGTGCCTCCCATCGGTACAGTCATCCTTCTGCCTGTTCGGCGGGACTG	-
Hspb1	GCCATTAATAGAGACCTGAAGCACCGCCTGCTAAAAATACCCGGCTGGGCACACATAAAAGCACGCTGGGGCTCCAGTCCGGCACTTCTCGGATCCTCAGCCCAGTGCTTCTAGATCCTCAGCCTTGACCAGCCAAGAAC	+
Hspb8	GAGAAGTTTCTAGGCTCGCGAGTCCCCGAGCTTTATTAAACTCCTGGCTGTGCTCAAGACCTCAGCAGGCTTTGGCTGGGAGCCGGGGCAGCCTGGGAGGAAGGCAGCCGGTGGCTTACTGATAGCCAAGCGAGAGAGAGAGGCCCTCTGGGATTCTGCTGGGCCCGCTTAGGGAGGGGGTCACCTTTGTAAGCCAGGACCCCAGCTCAATTCTGGGCAGCCAGCGGATGGTTGGGCTCGTGGCTGAAGGAAGATCAGCATTTTCTGAAGTGGAGAACTAAATTCTGAAAGCCATCTCAAGCCACATCACCTTGCTGTGTGACCTTTGGGTAGGTGGCTCTGTCTCTCTGAGCCTCTGTTTCCCCCTCTAAGTTCGACCAACATC	+
Hspe1	CTCGTTCTTTCACCTCGGCGGCCGGCCTGGAAAAGCCTAGAAAGTGCTCCCCTTTTCTTCCGCCTCCGGCCGCCCGCGTCGGCCCCCTTGCGCGGAGCCCTCGCCACCAATCGGCGCGCGCGTCGGCGTGGCCGCCCCCTCTCACGCTCGGGGGGCTGAGTGCGCCTGCGCGCTGCGCGGCCTTTTCACGTGTCCCAGCCGGCCAGCAGGACTCTCCTTGCAGCAGCGGCCCGAGTTCAGAGTCCGGAGCTGCGGTGGTGGCGGCGAAGGCGAGAGTC	+
Ift74	TAGGATACGCGGCGTCGCTGCGGGGTGGGGGGGACTCTGAGGCCTGGCTCCCTGTCTCTGCTCTGGTGAGCGGTGAAACGCGGGGTTGGCGCTCGCGTTGACTCCTCAGAAAGAAGTTCATGTCGCGGGGACCTAGCGGCACCCCAGTCGCACCAGGCAAGTGTGTAAAGTGAACA	-
Impact	TATCGAGATGCCCTCAAAAACATTTAAAAAACAAAATGAACAAACTATACAAATGAAAACTCTGCCTTGAAGGATGAGTATGAGAGTCCCAATTTGGTAATCCAAACTCTCCCATGGCTTCTAATGGCATTGGAGCCTCAGTGCGGCCTGCAAAAGGCCCTAGCCCCATGACTTTGCAAGAAACAGAACCCAGGGCAAGCTCCCCCTACGTCACTCCCAACACTTTCAGAAAGCCTGTAGCTGGCAGCCGCTGCCTGCACGCAGGGTTGTTGACCCGGAAGCAATTCAGGAAGTGGGTGGTGTTGGCTGTCAGTTCCGGTGCATCAGTGCATCGCAGTTGCATTCATTTGCTGCTTGCCAGTCGTCTCTTTCGGATTTGGGCATTTGGAGCTGGTGTCG…	-
Kif18a	GCGAGTCGCTCAGGAAAACGTCTGACGTGCTGACGTCATCCGAACGGCAGCCAATGAGATGGATAGCTGGGGAAGCTGGCTTGGGTTTGAATTTGTGGCTGTGTTTGGAGCGCCTGGAAGCCAACTCTGCCAAGTTGTGACGGTCACTTCTTGTAGGAAAATTCCCAGGTATTCATGTAACAGGAATTGAGGTAACTAAGA	-
Kif4	GGGATTGGGGCCAGACACAATCTCTAGAGGTGCTTAGTAAACGTGGTGTCCACAGACGGGTTCCGTCTACACGGGCTACCTTCTAGATCCAGGTCCTGCAACCCGCCCGAATCCCGCGCTCGCGACCACTTAACTCAGGGCCACCTCACCGGTAAGAAGGCCTCGGTCAGCGACAGCCAATTCGGCGTCGGAACCGGAAGCGGATGCTCCTACCACCCTGCCGGGGCGGAGCTCTCTTTGGGCGAGCCAGAGCTCCAGCCTCCTTGCGCGTCACGGTGTGCGTGCTCAAGTTCGTCTGCTTCTCACAGGCTGTACGCGCTCCGATTGGCTGGCGCCTCTGGGATCAATTTGAAACTTGGCGGTTAAAGCTCCGGTTGGAACAGGGCGCCAGGGAAGGTC…	-
Kifap3	GTGAGCGCATGCGCCTTGCGGAGAGTTCGGCCCTGACGGCTCTGGGCGGGTCTGGGCTGCTCCAGTGTTTTGGGGCCCAGGAGCAGTGGGAGGAGCCGGCGGGTTCACCGTGGTAACCGCTGCGCCGCCGCCGCCGCCACCGCCACCGCCACCGCCGCCCCGCCTTGCAGGCCTTGGGACTGTCACCGCTCTGCTTTGAGGGTACTTTGGCCGGGTCTCCGGAAGTAGCCCTCCCAGATTCTCAGACACTCCCATTCTCCCCACGCCGCTGCCGCCGCCGCCGCCGCC	-
Klf16	TCCTCCCTTCCCTCCTCCGCCTCCCGCACTCTAGCAGCCGCTGCCGGCCGGACGGGCGTAGGTCCCACCGCCTCCGCTTCTCTCCCGCCGCCGATTCCGTGTCTCCGCGTCCTTGCCCGGC	+
Klhl9	CTTTCCGGAAGGTCGGGCTGGCTCTCGGTGCTAGGCCGCCGTTCTAGGCCCAAGTCGGGATTCCAGGCCCTGCTCCAAGCCAAGTCCGTAGCCGCGACGACACAGCGGGGATCGCAGAGGACGCGGCCGCAGCTCGTTGGGGTGGCTGAGCCTTGGAGGGCGGCAGCCGGGGTGCGCAGGCCGTGACGGCCCCTCCCCCGCCCTGAGCGCAGCGGCGAAGGACGACAGCCCGGGACCGGAGGAGGTGAAGCGGTCACGTAACTGCCCCGGGTGATGACTCACCCGCTCTCCTGGCAGATTTGAGGTGCGTGCTGCTGTTGCTGCAGGGCGGACGTCGGTGTGCCCAGAGCGGTGCTGCGGCGACCGCTTGCTTGCCCTTGGTTCGGCGGCCCCGGGGTT…	-
Kmt2d	TTTTTTTTTTTTTTTTTTTTTAAACCCCCGGGGGAAGGGTGACCACTCCGACCTGGATTTACCGTTCTTGGTCTCCCTAAGCCCCCCCGAGTGGGGGGCGGCTGTGCTCGCTCTGGCGGTTGGAGGTCGGGGAGCGGCCCGGGCTCTGGCCATGTTCTCGGATGAGGATTTCTGGATCGCCCTGTGAAGAGGTCTCCCCGAGAGGGCCCTGCCCAGTCGGAGAGAGGG	+
Knl1	AAAAAAGTTTTCAAAA	-
Kpna1	ACGCAGGCGCAGTGCGCACGCCGGCTGAGCTGGGTCTCGCGGCTCTGTGAGCGGCAGCGGAGAGCGAGGCCTGGTGAGCGCCGCCGTGGTGCGCGCCGGCTGGTCAAGGTTGTGCGCAGAAGAGGCGCAGCGGGCGGGCCAAGAGCGAGCGTCTCCCTCTTCGTAGTGGCACCGGGACCGGTCGCCTGGAGCCGAAATC	-
Larp4	AGTTGTTGCTTCCCGGGAGGAGGGACTGGGCGGGTCAGGGCGCAGCGGCTGACGGCGGGGGAGGAGCCGGGTCCACTGCCGGGTGGAGGGGCAAGGCGAGTGTCCTTATCCTACCGACCGGGGCCCGGGCCTGGGAGCCAGTTGGAGTCGCGGCAGCGTGAACGATCGGGCCGAGCGGAAGCAGAC	-
Ldah	GGCGCGGCGCTGTGACGTCAGTACAGGCGGAACTTCCGGGTCTGGTGAGGCTTTGCCGAGACGTCGGCGGACGACCCCAATACCTTAG	-
Lmna	AGAGCCTCTGCCTGGCTGTCAGTGACTCAGTGTTCGCGGGAACGCTGCCTCAGCCTCAACACCAGCCAACCCAGATCCCGAGGTGCGCCAGCGCCCAGCCCAGATCTCCACGCCTGCCAGGAGCGAGCTTCGCCGGCTCGCTGTCCCCCTGAGCAGCCTCTGTCCTTCTGTCCAAGTCCCGCGCCCTTCTCGGGACCCCTGCCCAGCGGGCAGCACTGTCACCCTGCCGGCC	+
Lrif1	GTTCGCTCGCCTCAGACGCTGCCCTTCCACACCCGTGCTCTGGTTCGCGCCTACTTGGGGACGCTGTCCCCCCAGTATTCACTGCCCTATCCCCTCCCACCCATCTAAA	-
Lrpprc	CTCTGCAGGAGCGTGCATCCTATCCTGCCTTGGGTACGCTGAGCC	-
Luc7l3	AGGCGTGTCTCCACGGGCGCACGGCATGCTGGGAAGGTGCCCGGGCGGCGGCCATTTTGTCTTCTCGGCTCCTCTCTGGAAGAGGCTTTTCGAGCTTGAGAGTGGGCCGAGGGGGCTTGGTTCGGCGGCCGGGCGGCTGGTGGGGTTTTTTATCGGGTGGGTGCTAGGGCTGGCGTGAGCAGCCGCCCGGAGGAAGCACC	-
Maoa	CTTCAGGGCCGGGCTCTTCCCGGGTATGGATAGATACATCAGCTCCGCCCTCGGACTTCAGTCAAGGGGCGGTACAAGGGTCTGTTCCACCCTGGGCGGTCCCCCCTTTTAAACCCAAGTCTCGGGAGAATTTTACCCAAACC	-
Mapk1ip1l	CCCGCTTCCTTTTCCGGTGCCAGGAGGAGCCGTGTCGCTGTCGTCTCGGTCCATCAGGCCTTCAGCGGGTCTCCATTGCCCGTCTCTCTGGACTCACCGCCGCCACTGTGCCGCGCCTAGGACTCGGATCCTGCCGGGAAA	+
Marchf2	GAGCCGGAGCAAGCCGCTGCTGACGGGCCGGGCCGGGCCGGGACCCGGGCCAGGGAGAACCGAGGGGCCTGCGCGGTCGCCCGGCCCGGCCGCGGAACAGGTTTCTGGGACCATGGGCCTCAGGCCCTGAGGACAGGAGGCTCCCTGTGGCC	+
Mastl	AGACTGCGCCCAGCAGTGCCGCCGGCCCCCACCCGTCGATGCCTGCTTACAGGGAGCCGGCAGAGCGCAGACGCGCGGTGACGTCACGGGAGGCGTCCGGCGTAGGCGAAACCTTTTGAATCTAGCTGGCGGGAGTTGCTGCTGCAGGGCGAGCTGTGCAGCA	-
Mbd6	CTATGGCGCATGCGCGGGAGGCCGCTCGGTGATCCGCGGCGGCGGCGGCGGCGGCGCTTCCTGCTAAGACCGGCCGGGGCCGTACCGGAGGCTCGGGCTCCACCGACCCACCTCCCACCCCCTCCCACTCACCCTCTGGGCCGCGACTGCGCAGGGCGGGGCCAGCCGAACCATGGGCCGCGGTGTGGGCTAAGCTGGTGGCCCCGGCTTTAGACTGGATCCCACAATGTTTGCAGAGATGTTCAGGCACAGGGGAGCTCATCACACACA	+
Med15	ACTTCCGGCGTGGCCCAGTAGCGGGATCGCTCGGCTTCCGGGTTCGGGCCTGTCGCTGTGGTAGAGGCGGCGGCGCCGGGGGTGGCCGGTAGGGACTCGGGCTACAAGAGTAGGGGCTCCGGGC	+
Med25	GCGGCGCTGGCGTCGGCGGCGCGGGGC	+
Megf8	CTTGCAGCAGCCTGAATGTAATCACTGGATACCGTTTATGGAGTCGGCGCCCCTATGGGGGCTCGTGTCTATAGGGGACCCTTACGGTCCCTAGGGGTCAGCCCTATCCATAACGACTTCATATCCAGGGCCTTCCATGGGTCTATAGGGCCGGCCCCTCGGTTTCAAGAGCGCATCAACTGCGGCCCTTTCCTTGGCCCGGACTGCGTGGCTGGTACATCCTTGGACTACAAGGCCATGCTACGTCTGTAAAGGTTGCATCTTGCAGGGCCTCATTCCCAGAGGGTCTTCTCCAGGTCTTCACGGCCCTTCCCGTCCCTTAGGGCCAGTGCCTAAGGCGGCG	+
Metrn	GCGGCGAGGGGTCGCCGGTTGTGGGGACGCGCCGGGCCGGGCAGCCGCGCCGCGGGCTGCTCGCGCTGCGGCCCCGACCCTCCCGGGGCAGCAGTCCGAGGCCCCGGCGCGTCCCCTAACC	+
Mettl26	AGTCTCGCTCAACAGCGCCGCTGGTGTAGTGGTATCATGCAAGATTCCCATTCTTGCGACCCGGGTTCGATTCCCGGGCGGCGCATGTTCTTTTTATTTTCCCGTTCATCTCTGAAAAGGAAGGATGCCTTGCAATCTTAAACACCATTCCAAAAAAGGTGAGGCGCAAACGCAACAAATGAGCTTTTAAACAAATACAGCTGAAAGACTCCAGGAAACCATAGCCTCTACTCGAGCCTTGTTCCTTGTCCGAAGTCACCGCTAAATCCCGGCCGCCGGAATCAGTTTCCCGCAGATGCAAACCCTTTTAGGAGTTGAGAGGCCTCCTAACAGTTATACTGTTGCAAGCGGCTGGCCCTTTCGACCACAACTCCCGTAGTGCCCCGCGCAGGAGCTGGA…	+
Mif	TCAGGTCCCTGGCTTGGGTCACACCGCGCTTTGTACCGTCCTCCGGTCCACGCTCGCAGTCTCTCCGCCACC	+
Mis18bp1	GGGGAAGTGGACGAGGAAGGCGAGCGGAGTTTCAGTCTGCGGACACGCGTGGAGCCCTTGCCCGGGCCTCCGTGGGTCTGAGGCGCTGCGAGCCCTGGGTAACCACGGCCTCGAGCTGCTGTCCTCACCAAGGTTTCTCTGGACTCCTTCTGAAGTTCTGTCTGAAATTTTGTGTTGAATGAATTTTCTATAAAAAGAATTTTGTTGCCACTCTCCTATCAAG	-
Mmgt1	TTTTTCCGTGTCGCTGTCCCCTTCTTCCCGGCATTCCTTTTTCCGCGTTCTCTCGGCGGCTCTCTGGGTCTGGCCACCGCCGGCACTTCGCGCCCAGGGCTCTGGTGACGTCATGTTCCTGCGCCGCGTGGACGCCCGCCGGTGAAAGGAGGAGTACCTCTGCCGCCCTTCGTCTCCTTTTGTTGGGCTGCCGCTCCTTCTGAATC	-
Mospd3	AGATGGCGCCCTTAATTTGGTCACAAGTTGACCGGAGGAAACTTTGACCGCGAGGTGATTATCACAGTACAAGCGGCTGTTCACAGGCGGGATCCCGAGCAGAGCATATGCCGAGCTCAAGGAAAGGGCACAGGGACACAATTCGGTGACCTGGAGGTCAGGGACTCTCAAAGAGCAGAGTCCGTCAGGAGATCGGAGCGGGAAGACCCGGAAAAGGCGTGGTCAGAAACAGGGCGGGTTTACTGCGCCCCAAACCGGAAGACCCGGATTGGGAAGCGACGAGGCGGGACGGATTTTAGCCAGCCCTAAACTCTAAGACCCTCTTGTCCTCCTGAGCTCTGCCCTCGGATGTCCGACCGCCCAGAGCCTGC	+
Mphosph10	GGCGTGTGTTTGGCGTACTGCTTCCGGCCGGCCGGCCGGCTCGCAGCACTCGCGTGGTGCCGTAGTGTGTAGCT	-
Mre11a	AATGGATCTCGCGAGAAGTACGGATGCCGCTCTCCCGCGCCTAATTCAGGTTTCTGGGAGCGGTTTTCTTGTGGTTCTGGAGACTCCCGCCCCCTTTTCCTGAGAGTTTGGATTCGAGTGGTTTTTCTGACATACCTGAACACTTGGAGAGGAACCTGGTACAGAGGAACTCTACTATAAAA	-
Mrpl1	ACTGCTCCTTAGGTCTGATCAGCACAGCTTGCCAGCAGCCGGAAACCAAAAAGCAGACGGATGAAAGATTAAGCTTCCGCGCGGAACCCTTTTTCGCATTTCCGTGCAGTTGAAACCCGGGACCCACTTCGTCAGCACAATCCGGAACAGTCAAC	-
Mrps12	GGTGAGGTGGGTGCAGTTATCTGTGATCCAGATCTCTCCTCTCTCCTCAGTTTCCCCTTCCAGTATCCGGGCAAGGGCGGTTGGGTCCTTGGGGGCCTACTCAGAAGGAGACTGAATTTGCGAGGGGACTTTCTGTTTTAGAGGAGATTCTAGAAGGCTCTGAGAGTGGGTTTCTGGTCCCAACCTCCTTTCTGAATGTCTTCTCTCCTAATACAGGGACGCTGCAGGCGGCGAG	+
Mrps9	TGCGCAGTCTCCAGGCTCCACCCCTTTCCCCTCCCGCCAGGATGTTTCTTACGGCCAAC	-
Mtcl1	GCAGCTTCTCTCCGCCGGAGCAGCCGAGCAGAAGCCGTGGCTGCCGATCCCCCGCGGACTGGCAGTGGGCGGGGAGCGGAACTCGGGAGCCGGGCGCGCGTCGCCAGACAAGTGTTTTTGTGCGAGGCCGCGGTGGCGGCCACTTCAGCTCTCTGAACGCACGGTGCAGGGGATGCGAGCGGCCGTGGCGGCTGTGCCAGGAGGATCCGAGCGCCGTTGACCTGAGCGAGGGGACACACTCCCCCGGGTCGGCTGAGTGCGGGGGAGGGGACGGCGGGAGCGCAGGGTGCACGCCGGGCGGGGCAGGGGGTCAGTGATGACCGGGCGCGCGGGGAGGCTGCACGCCGCCGCCGCCGCCCGGAGCATCTGCCGCCTGAGCTGCGGATCGCAGCCGCCGCC…	+
Mtrex	CTCTTGGGTAGGAGGGAGATTCGGTCTCAGAGTTCCGAAAG	-
Myo1b	AGCCGGCGGACGCGGTGTGGGTGCACTGAACGCACGGTCGGCTGAGCGGCGCGGGATCCCCGGCAGCAACTGTGGCACAAGCCCCGCATCGGATCTGACCCGCGTTCCCCAGGCGGCGGCCAGCGAGCAGCACGCGGAGACGGAGTGGCCGAGCGGTTGCCGGGCGAGCTGGAAACC	-
Naa15	GTCGGTCTTTTCAGTTACCACGTGAACCGCCGACGGAGACCCGGGAGGGGGGAGGTGGCGGCGGCGTTAAGTGAGAAAGGGGGAAAAGGAGGAGAGAGAGAGAGAGAGAGAAAAAAAAGAAAAGAAAAAAAAAAAGAGGCGAAGGGAGTGTCAGGACAGGGCGGGCGCGGCGACCCCGGAGGCCTAGTGGCGGCGGAGTGAAGGCTTCAAGGCTGAAGTGAGCTCGGGAACGGCAGTGGCGGCGGCGGGCGGACAAACGGACTGAGCGAGCCGGGCGGTGGCGGGAGCCGCGGGAGGAGCCGGAACC	-
Nae1	AGTGCGCCTGCGTGAGGCCGAGTGGGTGGCGGCCTCCTTAGGCGGCTTTGCTGTTCGCGGGCCAGGCGCGGCC	-
Nbn	CTCTGGCCGGTTCCCGCCTTTCCGAAGAACTTGTCAGAGTCCTGGGAACGCGCACGTCCCGGAGCCCGCGCCGGTGCAGCCCGGTGACCGCGCAGGCTGGGCAGCTGCGGTTGGCGTCGCACGTCGCGGGGTTCTGAGACGCCGGCCCC	-
Ncapd3	GTGCAGTGCCAAAGGGCGCTTTGTTTACATGGCGGCTCTGGCCTCTCTCCAGTAGAACTCGGGCCCAGATGTTCCGTCAAGTCCTAGCACTGCAAGTGCCTCCTTGTAATATTCCGGTTGCATTTCTCTTCCTTCTTAGCCTGATAAACGCCAGGCTACTCTTCACATTTGAATACGAGCAACGCTTGCGTGCTGTCTGACGGGATGAGGTGCCTTTCCCATGCACGCTCAGTGTCACCGGAAGGGGCAAATGTGACCGCTACTACAGGAAGTATGCTGTCCCCGCTGGCCTCTAGGTTCCCTGCCGTGTAAGAACGATATGACGTGGGCGACCCAGCCCATTGGCTTGGGTTACGAACACGGCTCAGCGCGGTGATTGGTCGATTGTAAATCCCGAAC…	-
Ncapg	TCACTCGGAGCCTTGCAGGGCTAGGGTGTCGGAAGCCGCGGGAAACTGAGTCCTCCTCGGATCGCGAACCACAGTCTCTCTCGGGCAGTTCCCGTCCCGGCGCC	-
Ncor2	CAGGAGCGGAGCCGCGGGCAGCGCAGGCCGGGCCGCATCCCCGTCCCCGCGCCAGCCGCCCGCGCCCGCCATGCGCGCCCCGCAGCGGCCCGCGCGTCCGGGCCCCGCGTCGTAGCGCGGCGGGCGGAGACCGCAGGCTCTCAGCCCGGACCCGCCGCATCCTCGAGCCCGATCGGCGCCGTAGCCCGGCGCCAGCGCCCGGTGCCGCCGCCGGCGAGGCACCTGTGACGAGGTCACCTGCCAGCAGATGACCGAGACCAGCCCTTAGTCCTAGGTGTGGTCAAGAGTGTCTTGGGCTCCAAAGCCTACCTGGACCCTACCACC	+
Ndc80	TGACGTCAGCGCGGGCGGAAACTTTAAAATTCAAACCGCCTTGGGTTGACGGAAGCGGACGCTCTGGTTTGGGCGGCTGTTTTCGTGTGCAGTCGTGCGGTTTACGGAAAGCTGGGCGCCGGGTCTCGTTGAGAAGCTGAGCGAAAGGTTTCGAGA	-
Ndufs1	AGGTCCAAGTCGTCTTCTCCGCTTCCTCCCGGGCTCGCTCTCGGAAATTGCCGAACAGGTCCGAAGACGGGGAAAAACAGTCGAATCTGTGTTTCTAGTCCCTCCTGGCTTTCCGTCCTCCAGGTCGGGCTGACAGAGGTTGCCGTGGCCGCCATATTGACTTAGCGGCCAGGGTTTTGAGGGGTCAGGGAGACCCGGACAGGTCCGCGGAACTACTCGGTGGGCTCCGGAGGAAAGCCATC	-
Nemf	GGTCCTGCGTCGGCTCAGTCCCTGAAAGGACTGCGGTAGCGACACGCAGCCTAGCC	-
Nmd3	CCCTTCAGCACGCGGGATTTCCGGTTCTCCTATCGCGAGATCTTCGTAGGTGTGTAGCGCGGCTGAGGTAGCCGGTAGTGCGTCCTGGCCGGCGGGTTGCCCGCTGTGGGTGTATTTCGCCCTGTCACGGAGCTGCTGGTCGCGCGCGAACC	-
Nol10	ACGTTGTGCCGGTTCGCCTCGGGTTTGGATGCTAGGGTATTCGGGTGGGCCGGCGTTCTGTGACTGCGTGCCGGGCTCCGGCTGCTCCGCGCTGCG	-
Nol11	CTCTTCCGCCCGCCAGGGGTCGCAGTTCTGCTCGAGCTGATTTTCCTCCTTGGTGTCGGTCGCTCTCGCGAGAGGAAGCACAAAGGCTGCCGGGAAGCATGCCCGGGCTGTAGGCCAACCCAAA	-
Nop58	GAGAGGTGTGGAGCGGCTGAGCAACGTGGTCTGTTCGTCCGCGGGGAGGCGACGGCGTTTGCGCTCCCCCGCGTCCAAGGCCTAGCGGGTCTTCAGCGACTGAAAGGTAGTCATTTGCAGTGGCGTAAGGGCTCGCGGCTAGCCGCGTAGCGCCGCCCTGACCTGGTCTCATC	-
Npm3	GAGGCGGGGGGCGGGGCGCTCACGGCCGTTTCAGC	+
Nr1h2	CGCGCAGCGGGGTTGCCGGAAGAAGTGGCGAAGTTACTTTTGCTTTTCGCTCAGCAAGCGCTGTTGCTTCGAGCTACTCCCAGGCTTCTGAAGTTACTTCCAAAGTGCTGTGGAGGCACAATCACCGGTGCGGACACAGAGCTCTCGCCTCCCACGGCCGTTTCCAGGGCAACAGAGTCGGAGACCCCCTGCGACCCCCCTCCCGATCGCCGGTGCAGTCATGAGCCCCGCCTCCCCCTGGTGCACGGAGAGGGGCGGGGCCTGGAACAAGGCTGCTTCGTGACCCACT	+
Nuf2	ATCCGTCGCGAAGGAAGCGCGCTGTGCGGAAAGGGGCCGGCCTCACAAAAAAAGGCGGCCGGTTTGAAAAATGACAACGGTCAGCGGCTTTCGGTTGGACGCTCGGTTTTTAACTGTTTTTCCGTGAGCTGCTAGGCCTCCAGGAGGAGACTCCCATA	-
Numbl	GGTCGGGGCGGGGCGCCGAGGGAGGGATGCTCCCCCGCCCCCGGAACGGAATCCTCCCGGGAGCCGAGCTGGCTCGCGCGCTTGCATCCCGCACCAGCCGCCGGCCCCGGGCCGGGCCCGCGTCAGACCGAGCCGCCGCCACCACAGCAGCAGCAGCACTCGGGAAGCCGGGCCCAACCGGGGCCGCGGGAGGCGGGGGCGCCCGGGCCCTGG	+
Nup155	AAGCGGCGTCTTCCAGTGCCGGGGAGGACGAACCGGAAGTGCGTCATGACCTGGCGCCCAGTTATTCGTTTTCCGCGCGCGTTCCGAGGAGCGGTTTTGGGCTCTCTTCGTTTTTCTCACGGTTCTCCACGGGTTTGGAGTGTTTCTATAAGGCGGTGGCCACGATTGCCGAC	-
Nup160	ACAGTTATGATCTCACGAGAGCAGCCACCATGCTGTGTCCAGGAGGCAGTGTCGTTACAGCACACCTTCCCGTTCATCTTGCATTCTTTCTGCCTTGATAGAGATTTTGAATATGTGGGGGAAATGACACTAACAACAAGTTCCCCAAAACATATCTCATTCACCTAGACCAGGCTGGCCTTAAATTCAGAGATCTACCTGCATTTGCCTCCTGTGTGCTGGGGTTCAAGATGTGTGCCACCAAGCCGCACAACAGAGGCTGGATAACAACTTACACGCCAACGCTCTAACGGAGGGGAAGGTTCCCGCAAGCTGGGAGTGTGCCCGTCAGGCCTCTTCCCCGCCCGCGCCCGCTTTTCAAAATGAAAACACGCACAGCCCCGCCCCTGCTCGAGGCCG…	-
Nup37	GTATCGAGTGCGGTGACCGGGGATCGCCAGCTTGTGCTGCTTCCCCAGGGGCGCTTCCCTGTTCTCCAGAGCTCTTCCTTGTGACCTCGCGAGTTTCCTGACAGGCAATAAACAACTATTTGATTCTTACAACTGCTCCAGCTTTGGGATACAAG	-
Nup88	GTTAGTTCAAG	-
Oaz2	GGCGGTTGCGCGGCGGCGGCCGGGGAGGGTCAGTTGGAGGCAGGCGCTCGCTGAGGCAAGAGGAGGGCACTCGGCCCGCGGCCTGACAGGGACTTAGCCCACAGAGACCGGCCCGCGCGCGCGACCCCACACCCACCCACTCGTCCACCTACCCACTCCCCGCGCCGCCTCCTCCCACCCTGAGCAGAGCCACCGAGG	+
Odr4	GCGCGGGGGCGCTACATAAGTACGCAGCCACCCTCGTCCTTATCCCGGAGGAGCAAGACGACCTTACCGTCAAAACCCCGGGATGTCATGGGTACTCCTCTGTGGCCACTTCTAGAAGCCGAGCCACCAGAGGTCATGGGTCACGGCAGGGTGTCTCGACAGGCTCTGGGCTACCGCCACGATCTTAACGGTGCCCCGAGAGGGGCGGGGTGCAGGCCTCCCTCGCTTGGGTAGAAGAGCTGCGGAGATGGGTGCGGGACGGCTTGCGTCATCAGTCTGCACCCGTTGGGGCCGCGACCCGCGTTTGGAGTAGGAAGTGTCTCTGCTGTCGCTTTCTGATGAGATCATTGGCTGTGGACGTGGGGACCTGAGTGGCACCTGGCCTTTGAAGGCTGTTGA…	-
Ogt	GTTGTTTCGGTCGAGGAGCCCTCGCCGCCATTTCAAGACAGTGAGAGGTAGATGTCTACCAAGAGTTCCTAAGATTCGAGTTCAGTATTCTGTGCCGCCCCCTGAGCCCTTCAAAACACTGATACGGCTGCTGCCTTTTTTCTGCTACTTCTAGAACCATTCTTGTCAGTAGTGGCGGCAGTAGAAGTCAATTACCCCTTGTTCTATCTCAAGAAGCTCCAG	-
Ola1	AGGTGCCGCCCCGGCCCGCCCGTTCCGTCGCCTCTGCCGTCGTGCGTGCGGCTCGGCGGAGGGCCGGGCTTGCGCTCTCTCCGCCTTCTTCCCCACCTCCGGCTGCCGGCGACACCGGTCTTTGCAGTCCGGGACCCCGTGCGATCGTTAGCCCGGTGCACG	-
Orc4	GGGGCCGCCAAAGCCGGCCGGTCGCCGTGCATGCTGGGAGTTGCTGTGCGCGGTGGGCTGCAGTAGGAGCAGCGGGACTGAGAAGGTGGTGAACATCCTTCGGTCCTCACCGTCGGCGGCGGCCGGCTTTGCCCGATTTAGGCAGGCTTGACTGGGAGAGGATTTGAATTAATCGAG	-
Pak4	GGAGTAGGGGAGGCCCCGGATGTTCATTGGGGATTCAACATGGCGGCGGCAGTAGCCGCGGCGGCGGCGGCGCGAGACCGCTGAGGGCGGTACGCGGGCACAGAGTTCTGGGCCAGGCAGCTAGGCCGCGAGCGACCGCGGCGCCAAGCCGATGAGTAACTCAAAGCCTCAGGAGGAGACGTCACCCACGCAAAGGTGCTTCTAGCCCAGCCAGCTTCAGACCAGGTGCCTGTAAGAACTCAAGCCACCCCACTGTTCACAAACTCTGTGCTAAGGCCCTGGAACC	+
Papolg	GGAAGTAGCGCCATATTGGCGGTGGCCGCGCTGTATTGTCATAAATAGAGCCGGTTTTGTGGTGTTTTCACTACTCGGTTGAATGCCTCGGCTGTAGAGAGTGGGGAAGTGAGCGAGCTACAAGCGAGCGAAGGGAATTGGACAGAGGAAGGAAGAGAGGGCAAGAACAGGACCCCAAAGCGAAAGACACTCGCTGGAGAGAGACGCAGGAAGCG	-
Parpbp	GACGCCGAGGCGATTCAAACCTCTGCCTTCCGGCGTCCTGGCTGCGCTGCTCCTCCCTCCGCTTGCACCCAGCCTGGGTCACTGGACGAGGTGGGTCTGGTCTCTTCTGTGCCCCCGGGTCGCAGTTCCAGTGGGCATTCGGGCTGCTGCTCTGCGAACGCATCTCGGTGACAGCGACGTGCCAGCCAGTGGCGTTGTCTGCGCAGTGGCTTCGCCCCGACTTCACGGTGTCCCGTGGAAAAAAAGACGCTAGGGCTTCGGCAAGACCGAAACCCATCAAAATCTTCTTTTAGTCCGTTAGATCGGGGATCTGGCACACGACGAGTGCAGGCTTCTCAGATTTTCTGTCGTTGCATCCTTCAGAGGGCCATTCCGGACCAGGCAAGAAGAATAACTGTC…	-
Pcm1	GGCTGCGGCGGTTGGCGCCTAGTTAGCTAATGTAGAGAAGGCGGCCATTGGGGCTTTGGGCAGTCGAGGGGGATTTGTGGGCCTCCCTTCCGCGGTCTTGGAGGAAGAACCGCTGCCGGCGGCGGCTCCTGGAGGGGCGGCCGACCGCCACTCGGCCCTTGGCAGGAGGGGCGGCTTCGTTTCCAGAGAATTAATTAAAGGCAAC	-
Pdcd7	AGATTACTGTCACTGCTCCCAACCGCTGCACTACAGAC	+
Pds5b	CTGGCTGCGGAAGGGGAGGGGGGGCGGGAGGAGGCGATTGGATGCGGCGGCGGCGGCGGCGGCGGCGAGGGCGGCGGATCCCCGAGATCGGAGGAGCGCGAGGAGTGTAGGAGCCGGGCGACCGGAGGGGTACAGACATTTCCATC	-
Pebp1	CGGGACTCGGCGTGCGCGTGCCTTCCAACTCTCCATCGCC	+
Pfn1	GGGAGGAGCAGGAAGTGGCGGTGCGAGGGCTGCTGCACAGCTAACAGAGCCGCGTTCCGGACGGCAGCGCGTGCCCCGAGCTCTCTGCCTTCCCCCGCCCGCCAGCCCGAGCCCGAGCCCGCGATCCCAGCAACAGCCCGCAGAGCAGCCCCAGCAGCAGCGCC	+
Pgam1	CGGGGAGAAAGTGCGCGGAAGCGGGGCGGGAGACTGTAAGTGCGCAGGCGCGACCGGGGCGGGGGGCGGGCTGCGAAGAGAATCTCGGCGATCCTCAGTTGCTGCTGCATCCTCTGCCCGTCGCC	+
Pgap1	AGGCGCGCGCTGCTCAGCTGGGCACGGCTTGGCACCGGAGTCTTTCCCTCGCTCTGTCTAGGCTGCCGAGCTTCTCCTGGTGTAGAGGCGCTCGTCTGCACC	-
Pibf1	GGGAAGGAGTGAGCTTGGGTACCTGCGCACCCCAGGTTCTTCCGACTTCTTCTGGGGCACGGCGTGTGGTTGTCTTGGTGACCGATCCTAACGGTCCGGTAGCCCCGAGATACCTGTTGAGGGGTGGCAGCCTGAGCTGCTGACTGAAGACGCCATTGGTTCTTCCAAGAGTCCGGGTGAAGCTGGTGTTATCCTTATATGCGGAGTTACTGACCATTGAGAGAAGATTGATTCAAATAATAAA	-
Pik3c2a	GTGCAGAGCTCGGCTGGCCGCGGAGTCAGTCGAAGCTCTCCTCAGCGGCCGGCTGAGCCAGCTGAGGCGGGAGAAAAACATGGCTCGGACCTTGGAGGGCGCGAAGGCTCGGGTTGCGGTGAAGACCAAGACTCCCGCAGCGTGAGGTCCTGGTATTTTGGAATCTACAAGAAAAAAAGATTAAGAGGTTTGTTCTCTTTTGTGGAC	-
Pik3c3	AAGATGGCTGGTTGCATTTGCACATGCGTACAGCAGCCCGCCCAGGGGCTGTTCCGTCGCGTTTGCTTTCGTTAGGTGCGGGGATTGCTCGGCTATGGCAGATGGGCGGAACAGGAAGTTTTCATGTTTTGATGCAGCGGCGGTTTCTTCCTGGAGTCTTCCTCCTCGCGGGCTGTCTCTGTGGCGTCTGGGCTCCGAGCTGTC	-
Pin1	GGTCAGAGCCGCGGAGGCGGAGCAGGCGCTGCGGCAGGAGGGAAG	+
Pitpnb	CCGGAAG	-
Plaa	GATGAATTCCGGCGTGTGTGTTAGGGTTGCTGTGTCACTCAGGCGGCTCGGCGCGCCCCTTCCCCCGCGGTCCTTCCGCACCGGCTGACTGGCTCTTCCGGTCTCCGGCGCCCCTCTCCTGCAGGCGGGTCTCGGGCCGCAGCCTGGCGCACGCCGGCTCGGGCCTGTGGACGAGTCTCGCGCTGTGCCCGGGGGCCGGGCTCCGGATCCACGCTGGCC	-
Pms1	CTTAGAGGAGCGCGAGCGCGGGTCCTGCTGAGCGCAGCCGTGCTTCGGTCCGAAGGACGTCCAGCGAAGTAGGCCGTGCAACTCAGGGTTTGCTGAGTGCTTGCCGCTGTGGGTGGTGAATGCGCGCTAGAAGCTACTCAGGTGCAAGCTAGG	-
Pnpt1	TCTGGGTGTC	-
Polr3a	ACGTGCGGCGCTCTACGGTGGCCGGGGAGGCTGCTGCAGCTTCCTTACTCCTAAATACCTAAGCACCCCGGGAAGGTGCGGCGACAGTGGTTTTTGTAGTCGCAGCTCCGAGAAGGGCGTCCGGCCAGCCGGCACC	-
Polr3b	GGGTTCCTCCGCAGGTTAGGCCCTGACCAGGCGGAACCTTTTGAAACGCCTCCCCGTAAACAAGCGCCACGGGGACACCGGAGGAGAACGCACACCACTCTCCGCGTGCTACTTGCTTGGAGCCGCACGGGCGGATGTGAACATTCTGCCGACTTCTTCCTCTACCGTGAATGGA	-
Ppig	CTCTGGGCTGCTCGGGCTCGGAGGGGTGGCCCCGGGGACCGCGGCGCGGCCTGGGGCCCCGTGGTGGCCCGGCGGCTTGCAGCCGAGCCCCGGGGCGAAGGAAGCGGCTCTTCCTCTCCAGCCCCCGCCCTCCCGGCTCGGGCGCACACCTCCTCCCTGACGCATTTTGCCGCACAAGCTGTAATATGGCGGCAGCGACGGCAGCCTCGGCTCCCGGGAGCTAGGTTCGTTTTGGAGGCTTCAGAACCGGGAGACGGAGCGCTGCGGCGTGGAGCAAAACAATTGGCTCAGTCATTCTTGGTGGATTTTTGTTTTTTTATTGTTTCCCCCAACTTAAAGACTGAAGTGTTGGAACC	-
Ppil4	GCTGGTTGCGCATGCGCCTGTCATTGCCGGGGTGTTTGTTCCTGCGGAGGAGCCGGCGCC	-
Ppp1cb	GGCGACTGTTCGTTGCAGTGGAACGCCTGAGAGAGGGAATCGCTCCTGCGCGTTAGCAACCGCGGAGGGGAGGGCGGGGAGCTGGAGAGGCAGGAAGGGGACGTGGCGCGCGTGCGCGCAGTTCGGCGCGGCTAGGCGGCCCGCAAGGGCGGAGGGGAGGGAGTGACGCTGAGGGCGGGGCTGTCCGTGGCGCTGCCGAGCTTTGCGGAGCTGGGCGGTGCCGAGGAGGAGGTGGAGGAGGCGGTGGCGGCTGGGGTCTGACGCGGCCCGGTTCCTGACGCGGCCCGGTTCCTGGGGGCCTGCTTGTTTATTTATTTATTTCCAGTGGGCGCCGCCAGCGTGTGCGCGCGCTGTCGCTGCTCGGCGGGGAGGGGGTGGGGGGAGGGCCCGCGCCCGGGG…	-
Ppp6r3	AACTCAAGGCCTGCTTGATACGTCCGCCATTTTGGGCGCTTCGCTGATGGTGTCGGTGAACCTTTTTCCCGCCTGAGCGCGACTAACTGCGGGTCTTGGGCGCCTCCAGGAACACTTCTGTTTCATACAATATCCTTTCATACTTCTGCTAATCTGCTAATGTAATTTGGAAGATAGCTGTCACCAGGATAACCTGTAATGGGCAAGGAGCCACAGAGAAGAAAACATTTCTTTTAGTTTTAACCTTGCTTTCAAAGAACAGC	-
Ppwd1	TCTTCTAACGCCTCGGACGAC	-
Prcc	GGTGAGTAGTAGGCGGAGTGACTCGGCGGCCATTAGGTGTGTGTAGTTGCTTGGTGCTAGGAGCTTAAGTGTAGCGGGAATTCTTACTCGGTGGAAATCAACCCTAGCCATGGGTTCCTGCCGGGGATAGTTCTAGAGCACGGAGCAGGAGGCGCTTTTCGGTTCCCCGCCTTGCCCGCTGGTAGGGCCTACTAGGCCGCCGGGACATCCCGGGTCTCAAGTAGGCCTAGTCTGCCAGCAAGGGCGTCCCAAAGGCGGGAGGCGCC	+
Prim2	CTTCCCGTTCCAAATGAACTCTCCCGCCACTGGGAGAGAGCGGCTGTCAGCGCGGGTGTTTCTTTCAGCCTGGCTGCTGGCTGGTTAAACAATCTACTGCGGCTTTATTTGGGACGGAGAGAAGCCGTGGAGTTGGAAGCTTGTGAGCTGACCTGGTGGGACCGAGTGACAGGTGGTCAAG	-
Prpf39	TGTGATCCCGAAGAGGCGGCGGCGGCGCTGGTGGTGGTGGCTGCGGTAGCTGCGTGGAGCGAGGCGGTGGCAGGCCCACCTTTGGCGATCTTGGCCCAGGCTTCGGCTCATGGCACCGAGCAGCATCCATAGTGAGATCATTAACTGAAGACCAAATAAATAGCT	-
Prrc2a	GGTTGCCCGGATGGGCCGTTAGTCGGAGCCCAGCCGCGGAGTGAGCGAGGGAGACGGGAGGAGCCGAGCGCGGCGCCATCCGCCGCCATCCGCCCCCGCCCCGCCGCCATCCGCCCCGGGAAGCCTTTGAGCCCGGGTCCCGGACCCCCACGCACCCGGCTAGGCACCGGCTCGTTTTGGGGGAGGTGCCTGCAGGACCCAACGTACTCAATGAGCTTCCAGCGCA	+
Ptov1	CCGGCTCCTCCTCTCCCCGGCGTTGGTCCCGGCTCTCCCTCTTCTTCCACGTTGGTAGGCGCCAGCCCACCCCCCCCGCATCTCCCCCCAGCTTCGCGTTGGTTGGCGCCGGGCTCCCCTGTTCGCTGCAGTGGTTCGGCCGCGGCGACCCCTCAGCGGCGCGTCCCCCGCCGCGGTCCCGCTCCGCTTCTCCCCGAAGCCGCGCGCCCGCGCCTGTCGGTCGGCGGACCCGCAGCCCCCCGTGAGGCCCACGGCCTCCCACCCGCC	+
Ptpn2	GCGCCACAGTGCCAGCGCTCTCCCCGGATAGAGCGGGGCCCGAGCCTGTCCGCTGTGGTAGTTCCGCTCGCGCTGCCCCGCCGCC	-
Pygo2	TGTCGAGTGGTGCGTTCCACTCTGCTACCGGGCTAGCTGGGCGGCGACAGGCGCACTTCGGAGGAGTGGCGTGGCGAGGCCCAGCCTTCCTGGGTGCGGCGTCTGGGCCCTTCCCTGCTTTCCCTCCCCACCGCGTTCCGTGGTGGTGACCCATTGGAGTTCCGGTTCCGGTTGCTGTGGCTGCGGGCGGGCGGTGAGTCTGGAGCAGGCGCGCAGTTGGTGCAACGGCTCTGTGCTTTCCCCCTCGGCGTGGCTAGGGCTTGCTGCTGCTCGGGGGGGCTGCGCTGCCCCTGACTCCCCTCCGGGCGATGGTGCGGCCCGAGGACGCCTCCATCCCCCGCCGACGCTGACTCGGGTCCCCAATCC	+
Rabif	GTGCGCCGTTGTGGCTGATGGTGTGGCGGCACGGCG	+
Rad50	CCAGGTCGTGCGAGGCGGGAATGTGCGAGCTTACGGTTGCTGGCTCGCTTGGCTTTTCTGGGCTGTGCAGACCCTAACCGGCCCGCGCCCTCCCGGGAAACCGAAGCCCGCGGGGCCGGAAGTGCTCTCGCCACCGGAGCTCCTGCTCGCAGCGCGTGTTCGGAACTTTTGGGTCCTCTCGCGGCGTTCCTTCCCGGCTTGCCCAGCTTCCGCCTTGAGGTTAAAACTCGCCCCTGGCACTGAGTAAAGGAACGTGGTGCAAAC	-
Ranbp2	AGTCGCTGTAGGCCCCAGGGCTGGTCTGCCGCTCCTGGGGAGCCTGGTCCGCGGCGCG	-
Rap1b	GAGAGCGAGGCTGAACGCCTGACGTCAAGGCGACACCGCCAAACCTCGCCCAGAGTCAGGCGTGGAAAGCAGCCCGAGCGGCGGCGGCGGCGGCGACGGCGACGGCGGCAGCGGCAGAGACCGCCGTGGCGCCGGGAGCAGCGACCCGAAGGGAACGCGCGGCGACGGCGAGGGCGACGGCGGCGACCCGGTGACAGCGCGAGAGGTACTAAGTGTGACAGTGTGCACC	-
Rbm48	GGAAAAGGTGTCAGCTGACCCTAGTCCCACGAGACGTCAGTGGTGTCCGCGTCCCGCCAGCGCGTTACCTGCAGCAGGTGAAGCTGGGCCACGAGGCGCCGCGGCAGATGCAGGAAGCAGTCCCGAGCATTCGTGAAGGCCACCGTCACGACCGCCCCACCAGACCCCGCACCCGCTAAGCGATCGCTGCTCCACATTGTCCCAAGGTTCAACTCTCACCGGAGAGCGGAGTCCACCGGCTTCTCGTCAGGTGAGAGCGTCGGAACCCGAGAACATCGATCAGGCCCGCCCCCCTCTTCCCACGCCCGGCCGCTGTCACCCTCGGGCCACCTCCGAAGCTCTAGGGGGCGGCACGTCGCTCGTCGAATTCTCGCTCTCAGGAGATGATCGTCGATGGGG…	-
Rbmxl2	AGTGTCGCGCCGTCTCTCGGCTCTTCACCACCTCAATCGCCGCTGCTGCCGTCGCTGCTGCCGAC	+
Rfng	CCGCGGTCGCAGGCGGGCGCCCAGCGCCCGGGCCGGGGCGATCGC	+
Riok1	AGAGGAAGAAGGTCAGAGGACGCAAGTCTTCAGGAGCAGCCGGAGGAAAAAAAAAACAGGCTGACTTCCTATGACCGTAAACGCCATGGTGGAGCAAGAACGAAAGGCTGGGGAGCAACAAGAGCTACACATCCCACGCTACAAACAACGCACCACGCCCACTTCACATCGCGGATTGGTCTTTCCCGGCCACCGTCACGCGCATGCTCCCTGAGGGCACTAGGGTTTGGAGAGGCCCTGCTGGTGGCATACTTCCGGCGTTGCACTTCCGGCCTGTTGGTGGCCGCGTTTGCCGAAACCCTGTATCCTGACACCCCGGTGGCGCCTGGTCGTTGCCTTCTTGGGCCTGGCGGTTGCCGAGGGATTTGAGGGGCGGGAATCGCGGAGACGCGTTTGGAT…	-
Rlf	GGGCCGTGGGAAG	-
Rlim	GGGCAGTCATTTCCTGTCAGTGCTAGGTAACAATGGGGAAGATAATGGCTGATTGAGCTACGTCTCCGAGCTGGCGCTGTTCTAGAGGCGGGTCTCTTGCCCGGGTTTAGAGGCGGGTTAGAACGCGGCGGCAGCGGCAGCACAGTAGCGCAGCGGAGGTCCCAGTGGCGGCGGCGGAGCCCAGTTGAGTTCCCTCCTGGCCGAAACACCGTGTAAGTGAAGAGCTGAGTGAAGAAGACTAAAATCCAGTTTATTGGATTTCAATACTATGTCCTAAAAGACAGATAATTTTCCACTTGATCACCAAG	-
Rnf10	GGAGATGCTGTTTGGCGACTCGTCGCCATTCCCGGAGCAGCTCGGCCTCGGCCCAGAGGCGAGTGTCGGTCGCTGTGTCGGAGACCCCGGTCCCCGGCACCGAGACAGCCAGCCCTCTCTCCTGCCCCGCGGCGGGAGAGCGTGTCCGGCCGGCCGGCGGGGCTCGCGACCCTCCCGCGCCTCCCTTTCCCCCGCAGCCTCTGCCCCGCCAGGCCCGGCCCGGACCTCCGAGCCCCGGCCTCCTCCTCCTCCTCCTCCTCGTCCTCGTCCTCCTCTTCGGTCACCGCCGCCTCTGGGCCCCACAACCCCACCTTGCCGCTTCTCCTTCCATTTTGAGAAGCTGAGGAAGGAAACAAGGAAAAATGTCGCCATGAAGGCCGAGAACCGCTGCCGCCGCCG…	+
Rnf126	GCCTGCCGTGCGTGCCGTGCGTGCCATGCGTGAGCGTGCGCGGGCGCGTCGGCCGGCGAGGGAGCAGCAAACGGCCGGCGGCAGGCGCCGCGCGGGGGGCGGGCGGCGCGGAGGCGGCGGTGGCC	+
Rnf17	GGCCTAGTCTTTCTGCCTCCTGATTGGCTACCTATGGTCGCCGGAGTCCTGTGATTGGTTCTTGACGCGAGGGCTGCTGGGACTTGCACGTGCTGCTGCCCCTCAGCGCTGAGAGGAGCA	-
Rnf181	CCGGCAGCCCAGGAGCC	+
Rnf2	GAGACTCGCCATATTGTGCGGCGGCGCCGGCGGTTGATTCTCGAGTCTCGCTCCGGCCACTGCCAGCGCACCCCCGGGCTGGGGCAGGAGCCGATCCCTTTTCAAAGCTGGGATGTGGCTATGACAGAGAATACTTGAATATTTGCCAAGTATGTGAAAGACCCTGGGTTCCATCCTTGATACCAAACACTTAAGGAGGGTGTGTGTACTTCAGACATTGAGAAGTTCCTCTGCGCCACCACAAACTAGGTTTGTGAGAGCTGGGAGGCCAGGTGAGAA	-
Rnf44	GCGGTCCTCTCACCTCGGCTGCGTGAGAGGCTGCGTGCCCCACAGAGGCCGCGGCCCTAAGAAGGTAACCTTGACCTGTTAGTGCGTGCCACGGTCCCCGTACCTGGGCTCGCACCGCTCATCACCTGCGACTCGGCCTTGTGGGCTTTGAAGTATGAGGTGGGGGCGAAGAGGCTTTTTTAGCCAGCCTTTCAAGATGGCGACCCGCTAGTCACGTGCCGCCCGCAGGACGCGATTGGCCGACGCGCGGCGCGGGGCGGGGCCTGCGGGGCGGGGCCTGCGGGGCGGGGCGGGTGTCCGCTCTTGCCGCTACTGTTTGCTTGCGCGTCCTGGCGCGCCCCCGCGAGCCGCCTCCCGCGCTGCGCGCCCCCGCCGATCCGAATGTTGTGAATCAAAACG…	+
Rnf5	GGATCAATCGTGTCCTTTGAATTCTATATGATTGGCAGGTACCTCGACCAATAATGATGAGAAAAACTTGAAGTTTGCCCAACGATCCTGGGCCGAAGGCGGACCTGCTTTGTTGGGGCGTGAGTGTGTGTGTGCCTGTGTGTGTGCCCTGTGTTAGTGTATATGTGTGTGTGCCTGGGGGTACTGAGGGCTACGTGGGGGCGAAGCAGAACTTGCC	+
Rngtt	GGGGCGGAAGTCGCAGTGCATTGTGGGTTCGCCGGGAGCCGCGGAGTCGAACCTGAATGAAAGTGGCGCGCCGCTGAGGACCCGGGTAGAGCTGCTGCCGTTGGGGTCCGGGCTGGTTTGCTGTGGAGCTATCGGCGAGGCGGCACAGAC	-
Rock1	GTCTTCCTCGCCGGCCCACTGCAGCGGGTCTTCCCCTGAGACTTCATCGGGCCTCCGACCTCGCCCTGCCCCGCCAGACACCGCGTTAGCAACCCCAGCAGCGACCGCAGAAAATGGGAGAGTGAGCCTGTTCTGTGGGGAGCAGCTCTTGGCCGAGGCTAGTCAGTGCCGGGCCGAGTGGAACCGGGGATGCAGGGCTAGACCACCTCTAGCGCCTCTGAGCGGAGCGGGGCCGGCCCGGGGCCCAGGCGGCGGCGGCGGCGGCGGCGGCAGCTGGCGCAGCTCCTCACCCACCCTTCGCTTTCGCCTTTCCTCTTCGCCTTCCCTGGCTGCCCCGAGGGAGTCTCCACCCTGCTGCGCTCCCTCTTCCCGCCGCTGCCCTTCTCTGGACTGGGCCCC…	-
Rpl10l	GCGGCTGGCGGTGGGCACGCACGGCTGAGGTTCCTGCTGTCGCC	+
Rpl27a	ATTGGTCCCGCCCCCGCGCCTGCTACCTCGCGAGACTTCGTGAGCTCCTCCCTTTTCCCTTTCTGCCACCGCC	+
Rpl37a	CTCTTCGGACTTGGGCTTGGGTTCCGGCGAC	+
Rpl8	GCCGGCAGGTAAGTTGTGCTCTGTCCGCTGCGGGTTTTGAAATTATCCACCGCCATCCGCCGCCGTTAACTACTTGGCGGTCTGTCATGCGGCCTGGCCCACTCGTCCAGGATCAGAAGGGAGGGATGGCGTTGCTTTCGGCCTTGGGGGCTGGCAGGAGGCTGGGGATTTTTTTGGACGCTGAACTCGAACCATTTCCAGACTCGCCGCC	+
Rplp0	GGACCGCCTGGTTCTCCTATAAAAGGCACACGCGGGCATGCGGCCCGTCTCTCGCCAGGCGTCCTCGTTGGAGTGACATCGTCTTTAAACCCCGCGTGGCAATCCCTGACGCACCGCCGTG	+
Rplp1	GATCTTTTCCTCAGCTGCCGCCAAGGTGCTCGGTCCTTCCGAGGAAGCTAAGGCCGCGTTGGGGTGAGGCCCTCACTTCATCCGGCGACTAGCACCGTGCCGGCAGTCTACAGC	+
Rps10	CGCCTCGGACCCTGCAGCCGCCGCG	+
Rps17	ATAGGCCTCTCTTGTGTTTCCTGTTTCCTCTTTTACCGAGACCCGCCAAC	+
Rps19	TTTCCCCTGGCTGGCAGCGCGGAGGCCGCACG	+
Rps23	CCTGAAAAGGAAATAACAGCGTAAATGAAATTGCTTTGGATTTGATACATATTAAACAAAACTCTGTGTCTCACAAAAGTGGAGGCACTGAATCGTTTCCTCCACCCACACACTCCCCGGTACAGGCGCCGCTTGGACAGCCGCACGGGGCCTTCGGCTGGGCGGGGCTTCCCGCAATGCCTTGTGGGTCCTTCCTGCACCTCCTCTCTCTTTCTCTTGGGCCCGTGGCGCCGGCAAG	+
Rps28	TCCGCCAGATCGCCGCCATC	+
Rps4x	GGAGCAACCCAGGCTCCAGCGCGCGCGCAGCCTCCGACCCTAATTTCTTCGTTCGCCGGAAGAAGGCGAGTCTCTTTCCGTTCCTAGCGCAGCC	+
Rpsa	GAGGCTTTTTCCGGAGCGGAAGTTCTCCCTTTTTGCTTAGCCTGCTTTGCCATTGGCTGGCTGTGGGTTATTTAAGGACGTCATTTCCGGCCGCCCGTCCTTTCGCGCTACCCGGGGACGGGTCCATACGGCGTTGTTCTTGATTCCCATCGTAACTTAAAGGGAAACTTACACA	+
Rrm1	TCAATATGGCGGCCAAGGGACTCGTGTGCTGTCTGTCTACTGCTCAGTTTCCGCCCATTCAACTCCCGGCGTTGAAACGTCAAGAACGTCATTCGAATTCCGTCCGTCGCGTTGCTCTGCACGTCACGGGTGGCGGGAGCGGGAAGGAGTTCGTAATTCGGTTAGTCTGCTCTGGTGAGGAAAGTGCTGTCTATCGCGCAGCTTCCATCCCTCCGTCCGAGCAGCCTCTCGGAGTCCAACCCTTCACATCTGACAGTCGTCTCTGTCCCTTCTTCGCCTCGGAGCTGCTAACTGGTCTCGAACCTCTCAGCACTTCAGCTTCTAGCGGCG	-
Sacm1l	GAGAGGCGGACCCGGGAGGGGGTGGGGCCAGGCCGAGGCTCCTTGACCACCGCGCCTGGGGAGCGGTCGCCGCGGAGCCGGGGTGGCAGCGGGCTACACTGCGGGTGGAGCGAAGAGGAGGAAGCTGCACG	-
Samd1	TTTTTTTTTTTTTTGCGAAGAAACAGCAGCGCCGCCGCCGCTCCGCCGAGGCGCTGCGCCCCCCGGGGGGAGGCGGAGGAGGCGGGCAGCGGCGGAGGGAGGGGAGCGGGGAGGGGGCGCCGCGCTGGGAGGGAGGCAGCGCGCACCGTGCAGCCGGGCCGGGCGGGAGGC	+
Sbf1	GGCGGCGGAAGCCCTGGTCAGCGGCGCCGCAGAGGAGCGGGCCCGGGGTGTCCCAAGTGTGCAGCTTAGGGCCAGCGCCGGGCCATGAGCGCGCCGCCATCGAACCCTCGAGCCGTGGAGCCCGCCTGCGCCCCTTGCC	+
Scand1	ATCGAGGCCGGACTCTCCTTGTCTTCCTCTGATCTGGAATCCGATCCCGACTCAGATTTCGACTCTGTCGTGTCCGACTTGTCCGCCGGCTCCAATGGGGACCTTGCAGTGCCGCCATCCTTAGTGTCAGTAGAGCTGATGTCTACGGACTTCCCCAGATCAAACTTCACGTGACTGGTAGAGGAGGCGGCTTCCGGATTCGCGGATCGGTTCATTTCCGGCCACCGAGGAGCTTCGCGGGTCGAGACGCAGGCGAGGCGCCGGACTGCGAAACAAAGGGGGACGCCAACAGCCGTAGTC	+
Scrib	GGGCTGCGCGGCTGGGCGGTTGTCGCGGGCAGCGGCGGCGGTTCCGGCTGCGGTGCTGCGGGCGGATGAGCTGCTAGGTGAGCAGGCCGGGCGGGATGCGGAGCCGCCGCCGCGCCCCCAGCGCCTAAGAAAGCGCTGCCGGGTCAGGCCGTGCTGCCAGCTGTGTGCCGCCGTCGGAGCCTACAGCTCGTATTGAACGCGGGCCGAGCCGAGCGCCGACCCCGGCCACAGTCCGGGACCCGGCTGCCCGCCCCACCCCCGCGCGCGCCGCTCCGCCCGCGCTCGGCGCTCATGCGGGCCGAGCCCCGCCCCCCGGCCCGAGCCCGCCGAGCGCCTCCCGAGCCCGCGCTCACTGCCCGCCCGCATC	+
Sde2	GTCGCCTAGTGCCTGTCGCAGTCCAGAGGTTCCGTCACCAGACGAA	-
Sec63	GTGGAGGAGACGGCCGGGGAGGGAACAGCCGCGTGGGGCGGGAACTAGCTCCTCTCGCGAGAGTTGGCGACGGCCGCGGCGGCGGCGGCGGCGTGTCCGTGAGAGCGGCGTGGGGGCGGGGAGGAGAGCGGCGGCGGCGGCGGCGGCGGCGGCGGTAGCGGCGTCCGAGCTACGCCACACGGGGCCGGGGCGCTGGGAGCCGGGAGCCGGAGCGCAGCGCGGGGTCGTGGCGACGGCGGTGAGGGGAGCGCGGCGGAGGAGGCGGAGCC	-
Septin7	GGGTAATCTCGCGAGAACGCATCCGCCTCGGCTCGGCCCGGAAGCCTCAGGGCGGGCGAGAGCCAGTGGGGCAGTCCGCCCGCTGCCGTGTGCGTAAGTGGGGCAGCGACGCCGGGCGGCTACGCTGCGGAATCGGCGTAGGTGGTTTTGGAGAATCCGCCGGCTGCGCCGCGCCGGGGCTGGTCGCGGAGGGGGAGGGG	-
Set	ACAGGCTTCCACGTGCAACCCGGGGTTCAAAGGCAGCCCCGCGCCGCACCCGCAGGAGCCGCCCCCTTCTCCATCGCCGGGAAGCCCCCGCCGCGAACAACTCAAAGAAGTTTCTGCTGATTGGAGGGAGGGCGAGGAGGCTGGGAGAAGGGGCGTGGGGGTGTGTGTCCCACTGTCATGTAAATATCCCCCGCGGGCAGGGCGGCTGCGAGGCCGACTTAAATCTCCCGCACCTGAGGCCGCCTCAGTTCCTGTGAGTTTCTTCCTGCTGTGAACATCAGGGCTCTGGGCTCTGTCTCCCGGTCATCTCCCTCGCGCC	+
Sh2b1	TGTGGAGGGTGTCCAACGACTAGGATCGGGTCCGAGTGATTAACCACGGGGCCCGGAGGGTCCGAACCTGGAGCGCAGCCTGCACCCTCCACCACCCGCCCTTCTGGAATGTCAGAACTAAGCCAAGAGGCAGGTGCACCGGAAAACTGTGACTGAGCCGTCTTGGCAGAAGAGAAACTGAGTCACCAGTCCAGGAACCGCAGGCTGTTGCCGCACATCCCGTGTCTTCTGGCTGCTTCCCTATTTGTTCCCCGCAGGCTTCCCTTGTCCTCCTCCTGGGGCCCATC	+
Shcbp1	GGTTTGTGACAGCCGCCCGCGTAAATTTGAA	-
Shprh	AGCTGGCGCTGGCGGCTTCCGGCCTGGGTGCCAGGCTTCACCCAGCGTGCAGCGCGCATGCGCAACTCCCGCAGGTGAGTGTGGCGACTGTGGGCCCGGGATCTGCAGCCTGCGAGGAGGGCCGGGCCCGGCGACAGGTGCCTGCAGAGCGGCTGAGAATTCACATTTACTTATCAAGAAAGTGGAAGCGTGAAA	-
Slc25a19	GGGGGTGGGGCTTGGAAGCGGAAGACTACAGTACCTAGCGGTATCTGGACAGTGACATTGGGATGGGACCTTCGACGTACAACGATTCGTCCAGCGGCGGCCAAAAGCTGCACGGTGATTGGCCTAGCAGCCTGTCAGTTACTGGCAAGTGCTGTTAAGTTTTGCTGTTGGGCTACACTGAGAGGGAGGGAGAACTGAGCTTGAGGAGCCCGGACGGGCCTGAAGTGTCAGCCTGGACAGTGCACTCACGCGAGGCTGTCTGCAGAGCGCCTCAGCAGATCACATGGGCTCTCGGTTAGTCACCGAAGGACACCTGTCCACCCGACAGTGGAGTCTGAGGTAGAAAAGCTGCAGGGTGAAGAAACTCGCTTGCACCCCCATCACTGCCACTCAGCTTGA…	+
Slc25a39	GGGGCTTCGCCTTCTGGGGGCGGAGCCGGTCTCACCGCTCTCCCGGGCGGCCGCTGTGCGAAGCGGGCACGCGCGGACCCTGCACCGGCCGCGGAGCCGCTATGGGCCCGCCAGGCCCCTGGCGTGGCGCGGCGCAAGGACCGGCTCCGAGCCAGGATTGAAATTCCAAG	+
Slc25a40	GGCGCGCCAGCCCGCGGGGCCTCAGACCCGGCTCTCCCGCGTCCTCCTCGAGTTCCGGCTCCGCTCTGCATACTTGGAGTGTGGGGCAGCCAGGGCGGTGGACGCGGTTAGCCTCGGAGGCTTCACCTCGTGGTCGACATCACCTGCTAGGCTGGCTGAGACCCGGGCCTTGCAGTCGCCTCGCCACCAGTGCTGAGGATCAAACCCAAATGTTGGGCATGTTAGGCAAGCACTCCTGATTATTGTTCTTATAACTTAACAGTTAAAAAGT	-
Slc35a4	AAGTTCGGCGGGGAAAGATGGCGGATGACAAGGATTCTCTGCCCAAGCTTAAGGACCTGACATTTCTCAAGAACCAGCTGGAGCGCCTACAGCAGCGTGTGGAAGGTGAAGTCAACAGTGGCGTAGGCCAGGATGGCTCCCTCTTGTCCTCCCCATTCTTCAAGGGCTTCCTGGCAGGATACGTGGTGGCCAAACTGAGGGCATCAGCAGTATTGGGCTTTGCGGTGGGCACTTGCACTGGCATCTATGCAGCTCAGGCATATGCCGTACCCAACGTGGAGAAGGCACTGAAGAACTACTTTAGGTCACTACGGAAGGGGCCTGACTAGACCCTTTGGGGAAAGCAGGACGAGCATGTTGGGCCTGCAGGTAGAGCCCTTTCTATCACAGACACTCTAT…	+
Slf1	AAATTGTTTCCTAGAACCTAGTTTATTGGAGCAGGGAGTCCTACGGTGGTAGTCGTCGCCCCTACCGCCACCACCGGCAGCTTCGCAAGACGAAACCAGCCCAGAAGCTTCGGCCGGGAAG	-
Slk	GCGGCCGCGCGCCCCACTCCGGGGCCGGAGCCCGGTCGGCGCCCCGCCTTCTCCGGGGAGCGCCCGGCGGGAGCGGCCCGGACCCCGGGCTCGCGCGGGAGACGACGCGCCACAAACTTTGCCTTTTATTGTTCCTAGCCCTTTAAGGGCAAGGGGCTCTGCTGGGCTTGGAAAA	-
Smarca1	GGTTGGAAGCTAGTATTCTCCACCCCTGCTCTAGCAAGCTCTTTCCAGCGCAGCCACCGCTGTCGCACAGGAACCTCCCTTCTCCCCTTCCTCGTCCCACCTCGTCTTTCCCGCTCCAACGCC	-
Smc1a	CGCGAGGCTTACTGTACACCCGGCTTGCACTGCGCTATTTCCCGCGCGGGCTAACCTCGTTCCCAGGAGTAAGGCGCGGCCTTTCCTACGCCAGCGCCGCTGTC	-
Smc1b	GAAGCGGCTGAGGCACGGCGCGCAGCC	-
Smc2	GAAATTCAAAGGAACAGTTCCGGCACGGTTGTTGGCTGCAGCGGATGCGGTGCCCGGGATGGTGGCGTTCGCCCGGTAGCGCCTGAGTACAGGTCGGGTGGCCTCACTGTCCACTTTCGCGTCGGGTTGGAACTTTGCTGGTTCCCCTGGCCAGCCGCTTTGTGGCGGACGTGACTTGTAGCTTGTTGCCTAACAGGCTTACTAACCCAAGACAGTTTAGAAA	-
Smc3	CATTTTGTTTGGCCACAGGGGGAGCGAGCGGGAGCGAGCGGAGCGCTGTGAGGAGGGGGCTGTCTTGCTCGTCTTCCGAGCCTGCGGCCGCGCTGCTGCGGTGCTGAGGCGACGCCTTCCCCCTGCCGAGGGGCGCGGAGCC	-
Smc4	GCTGTCGTTCTAGAAGTGCGAAACTCTCATTTCTGTTAAAGTCCACAGAAAGGACGTAGCCCTGCTTGCTCTCCCTTCCCAGTCGTAACTTGGCCCTCGGCGCCACGGTCCCTGGGGTAGAGCCCGCGCATGCGCCCGAACGGCCCGAAGATGGCGGTGGGACTCGCCGCACTTTTTTTCAAATTCGCGGGTCCCAGAAACCCTTGCGCGCGTTTGTAACGAATTTCCGTTCGAGTTTGGATTTTAGGCGCCATTTTCGAGTGAAGGACCCGGAGCCGAGACACCGGGAGGAGCGAGGCGGGGGGTCGGCCGTGCCACCATTTCAGCCCGGCTCGGAGTGGACCCGCCGACAGCCACC	-
Smc6	GTCGGCCGGGCAGACGCATGCGTAGACCTGTTGCCAAGGCGCCGGGAGATCTTCCCACCCACCTCCCCCGCTGTCTAGATCCGCCGCAGCGGGGCGCGTGCCTCCGCGCTTTCCCCACGCTCCCGCCCGCTGAGCGCACTTCCGGTTCTCTCTGGCTGACCAGAGCGGCGCGAAAGCCCGGGAGCGCGCAGGCGCGGGCGGAGTCCGGGGGCGGGGAGGGGCGGGGCGCAGGCGCGGACTGTCCTGCGGCGGGCGCCTGTCTGCAGGGCTCCCGCCTGCATTTGGGCGGGTGTGCCCTGCTTGGCGGGCGAGCGGTGGCCGAGGTCCGACGCCCTCAGGGTGGCCTTCGTGTCGTGACAGCCGCGGCGTGTAGCTTCCCCGGGGTGACCGCGACTTGTT…	-
Snhg4	CCTTTCCACCGCGGCCTCTGCCGAGGTTGGTGTGTCCTGCGGAGCTCCGAGCACGTGCGGTGGCCAGCTGCCAGTTTGAGGCGATGTCTGCCCTGGATGACTTGAAAGTAGGGTGGTCTTCACCAGGCTAAAAGAAGTAATGATCCATAACAGGGTGCACTGTGGTTCTAGATCTGAATGAGATCGCGTTCATCAGGACTTCAGGAGTGGAGTCAACATATCAATGGAGCAAGTCACAGTCGTCGATGCCAGCTTCTTCTTGAAATCTACCCAGAATGGAATCCTGACAATGATACTGGACACACA	-
Snrnp48	CTCTTCCTGCCTGAGGTGAGCTGCCATC	-
Snrpa	GCTTCCGAAAGGCAGTCTTAGAATGCACCAGAGCTCTAACCATGTCCCAATTGGCCAGAAGCTCGTGCCCTTCTTTGATTGGTCCGTTCCCTCGCGTCCAGGGGGCGGGACCCCAAGTGTTCCTTTGGCAGACGCTGAGGCCGGGGGAGAGACTCTGAACTTACCGAGTTTGCCCGCCGTGATTAGCTCGCGGAAGGGAGAAGCCGTTGCCGGGGAAGATAGTTGTGTGTCTGTGCAGCGTAGCTCGGCGGGCGTTGTCGGCGGGAGCGACGGCTCAGGTGCCGTACCTGAACATCTCACACC	+
Snx14	GAGGGTTGCGGGGCGGGGCCTTGTGCGGCTGAGTCTAGCTGTGAAGCTGGGTGGTGGGTGGCA	-
Srsf2	GCTTAGTTGCTGCTCAGGCGTCCGTCAGGTTCGGGTGCTCTGCGGCGGCCTTGCGGCTCCCTCCCTACCCACGAGGACTGTAGCTACCGAGCGCCTGACGGAGCTGCGTTTCCGGAGAGCGAGGGCCTGTCCGGGGCGTTAGGGTCTCGGCGCCGCTTCGCAGCC	+
Ssbp4	GGCGCGCTTCCCGGAACAGCCCGGGGAGGGCAGCGCGGCGAGAACCCACCCGCGGCCGGAGCTCCCGCGCGGACATGGCCGCGGGGATCGGGGCGCGGGCAGCGATGGCCACGCGCGCCTGACAGGTGCGGAGC	+
Stag1	GCGCGTGCGCGCCCCCCGGAGGCGAGCGATGGCGCGCGGCCCCGTCCGAGGGCCCCTGCTCGCGCCTCAGCTCCCTCCCCTTTCCGGGCAGGCCCGTCCTGTCAGCGGAGCAGTGAGCAGCGCGGCCAGCAGAGGGCGGTCGGGACCCGAGTCTGCAGCGGCGCCATTGGCGTGTGGAAAATGCCACCAGATGGCGGGTTAGGATTGCAGCTCCGTTGAAGGCGCGGCCCCCGCTCCCGAACCCCCGGCGACCACCCCGTAACCACCCCCCCACCTCGGGAATAACACACCGGAGACTTTTGGGGGGAAACTAGGTCGACGGCCGACAGCGCCCGGATGGGCAGCTGAGGTGTGACTTTGAGGTTGAATAACCAGTTTGAATTATACAGAAATTTCTGT…	-
Stag2	AGAGCGAACACCCCAAACAATCCCGAAGCGCCACCAAAAAAAAAAAAAAAAAAAAAAAAAAAAAGAAAGAAAAAAAAAAAAAAGAAAAGAAAAAAAAAAGAAAGGAAAAAAAATACAGAAAAAAGGGAAAAAAACAAAACAAAACAAAAAAAGCACCCCGCCGGATCCGACCGCCACTTTCAAACCCCCCCACGGCTCTAGACCCGCGGGAGCTTCCGTCCCTCAGTAGAACTCAAGGGTGGAAAGAAGAGGAAGGGGGAAAAATCTTGTACCAGCCCAGGGGTGAAGAAGCCCCCGGCCTGAGAAAGAAGGAAGGAGTGGGGGAGGCCAACAGTCTCCTTGCTGCCTCTGTAGACGCTGAGGGGGGAGGAACTGTCTTTCTTAGAGGAAGCACACTGT…	-
Stk38	AGTCCCGCTGCCCGGCGAGCGCCGCTGGCGGGGGGCGCATGCGCAGTCTCAGCCGCGGCGGCCCCTCTCCACAGTCTGAGGGGGTACCGGGGGAGCCTTGGCCCCTCCGCGCCGCCGTCTTTTCCGGCAGTTGGGGTTCTTCCTTTTGTCCTGTCCTGTCGCGGATCGGCAGCTGCGCTCATTCGGAGTCCCCGGCGTGTCGCGGTCGCTCTGGAGCCGCCCGCACGTCGCGTCTGCGCCGTCTCTGTAGCCGTCGGCCCCGCGCCTCCCTCCCCCCTGGGTCTGCAGCC	-
Stt3a	AATATACATCGACGGAGGCTAGCCAATGCGGAGCGGGCAGGGAGGCGGGCCTTGGCTGCTGTCAGGGTTGAGTGCGCCGCTGAACGGATGGCAGGGGGAGCAGAGTGGGTTCCTGAGGAGCATCCGTGAGGTATTTGAATATCATCAGTTGCCACCCATTGATGTCAAG	-
Stxbp3	TGCGAGTGGGAGGCGGTGGCTGTAGCTCCACGGCTGGGGGAAG	-
Supt16	CGCGAGCCCGCGCTGCACCTCGGTCTGTTGACTTCACTTTTGCGTCCTCGGTTGCCCTTCCTCCCGCCACCCTACGGAACGAGCGGTGGGTTTGGTTTTTTCGCTTTTTAAATCTTCGACGCTCTAGGGACCCGGAAGCGGAAGGGGATACCGGGCGGTCGGTACTTCCGGGTCACAGAGAGTGCGGGATTCCGGGCCGAGCGCGGGTGGCGGAGCTGGGACCTCGCGTGATTCTCGGAGCCCGACGGGAAGCGGCGTCCAGGGCA	-
Swt1	GAGAACTCTAGAATTGCCTGGAGCGTTCGGCTCCTGGCGGGGGTCCGAGTACAGAACTACATTTCCCAGTGTGCAGCGGGCTCTGGGAAGGCGCTTTGGGTGTCCGACTGGTCCGGGGAATCGCCACTGTCGCTGTGGCTGCTGCTGCCGCGGACTCAGACCCTGTGATGTTTCCAGTCTTTGGCTACTGTATCCTAGCACAGG	-
Sys1	TGAGCTGCAGGAGTGACATCAGACGGGATCTGTTTACACAGTCGCAACGCTACCTCTCACAGACACTGAGTTCTGCAAGTCTGTGAACTGGAGGAGTCTGAACACTTATGCTGAACTGAACTGAGGTGCCTCAAAGATGATGGAGCAGAGGAGTGGCTCAGCAATCCTCAGACTAGAGTCCAGGAATGGACCTGCTGGATTTTAAAAATCTCCCTCTAGAGGGCGCGCAAGACCCACGGTTTTGTGCCTCATTTCCGTTTGCCTTCATCCTTCATCTTACGCATGTGCAGAGTTTATTTCCGGGCTGCTCGCAAGGGCCCCTTTGGATGGCGTGTAGGGTTCATCCACTGCGTCTGCGCAATGCCCCTCGGTTGCCGTCCCCGGAAGCTCTCCCTTCCC…	+
Taf1b	AGGCCAGTGTAGTCTCCTGAGCTGAGTTCCGGGAAAGCCAGAGCCACAAAAACAAAACCACAGAAAATCCTCGTAGGTCTGAGCTCTGTCACTGGGGCCTGGTCCTGGTCCTGTACTGCCTGCCAGAAACCTGGGTCTTGAGTCCCACAAGGGCAGCACAGAAGACTCCTGGAACGCAAAGGCAGAGGCTGTGTTTCCGACCGGAGCGCTCTCCCCGTCTCTCCCGGAAGCGGCGCTTGCTGTTTGGGTAACGGTGTCTGCAGCGGAGCCTCG	-
Tatdn1	TCCCTGGGAGGAGCCTGCCGCGCCGTC	-
Tbk1	CGTGCTCCGTGGCCCGGGCTGGCGAAGCCGGAAGTAGCCTGGGGCGCGAGAAGGCCCGGGAGCCGCGGGCTGTACGCGGCGGACACTCGCGGGCATACATGCAAATCTCTTCTTCCCCCTTATCGTGAGGAGAAGCGCCTGGACAAGCCGAG	-
Tcf3	GGCGGAACATGTCTCCCGCCGCAGGAAGATGAGGCAGCGCCGGCGGCTGCGGGCGTAGCGGGCCACCGCGGGCCACCGCCGCGCGCCGCCGCCTCTGCTACAGTCCCTTCCCGCGGGGCCTGCTCTGAGAGAAGCTCGAGAGAGACCAGGCGACGCGAACGCGAGTGGGGAGGAGGAAGGACGCGCGACCCCGAGCCCTGCGCGCTCCCGCCGCCCACGCGCGACCCTCGGGGACGCGCCCGCCACCCTTTTGTCCCCGGGGTCCCCGAGGGCGGTGGGCAGCAGGGAGCCCCGGTGCACCCGGTGCATGCCCCCGCCCAGCAGGGCTGTCTCTAGATCTGGGGGACGCACCCCAGTTCCAACACCTGCTGTCCTGGGTGG	+
Tcof1	CTAGGGCGCGAGGGAAGCGGCTAGCGGGGGCGAGGGGGCGTGCACGTGAATCCCCTGGCCAGATCTCTGGC	+
Tcp1	TTTCCCGGCAGACCTTGCGGTTGGTGGAGCGTGGAGAGCGCGCAGGGCGTGTTACCCAGCAGGCCCCGCGGCATCGCTCGGGCCTTTCCACGCCGTGGTCCCCGCCGTGGTGGCCGTTAAACGGTCTCAGAGCGGAGCTATCGGTTGTCTGCGGCCGTAGTGAGCTTTGCTTCGTTTCCTGAAG	-
Tdp2	AGTCGCGCGGGAAGCAGCGTGAAGAGCGGGTGTTTTGAGGGGACCCTGCGGCG	-
Tent4b	CGCTGCCTGCAGCCTGCCGCGGCCTCTGTGACGCGCGGTGCGGCCTCGGGGAACCCGCGGACGGCTGGCAGCAGGGACGGGGCGGGGCGAGCGCGGCGGCGGGGCAGGCGGAGCGGAGCGAGGGGCGGAGCCGGCGGAGGCCCCGCCCCGGGGCCGAGCAGCACGGACGCTACGGAGCAGGCGCGTCCCGCTGCCGCCGCCGCTGCCGCCGCCGCCGCCGCTGCTGCTGCCGCCGCCGCCACCACCGCCGCCGCCGCTCGCCCTTCTCGGGATCCGCCGCCGCCATTTGCACGGGAACCCCGGTGACAGGGGCTCGGCGGAGGGGCGGAGGGAGGGGGGAGGGCCTGCGAGCCCCGAGGGCGGGAGCGACGCCGCCGGCGCCGGCCAGGCTCCCTGCGC…	-
Tex10	AGGAGACGCGTCCGCGTGAGGACGAGGCGATTTGAAAACACGCTCTGGGAGCGAGCGGAAAGCCTGCGGCCGGCGGTTCACGGCGTGCTCCTGCGGGGCTTGACGGTCGCTCGCTCTCCGCCGCGTCTCCGCGTTCCGGGTCCGTCCGGGCTCTCAGCAGACTGATGAGAGTGTACTTGAAGTGATACGGCACAACTTACTGAGAATGAGGTCTGATGTAGATTGCTAGAGACAGACCGACCGACCCATCATCACACGTGAAAGAGTGCCTAGAGGATAATGCAAGATGTCACAGGGTCAATTTTTCTTTCTTGTGAACCGTTTTCTTTTATCTCTGGAAACACTACTGATAAAATTGTAAGAAAAAACTTACAGAGTATGCTTGCTTAATAGCATTAA…	-
Tfrc	CAGAGGGCCGGCCGGGGGGTGGGGCCGAGCTATAAGCTTTGGGTGGGAGGCAGCGCTGCCTTCAGAAGGCGTGCGGAGCGCGGGCTGCTGCATTGCGGACTGTAGAGGCGCTTCCTAGTACTCCCTTGTAGCAGCTGAGA	-
Tgif2	CCACGCTCTGCACAAAGTTTGTTTCTGCCTCGGGGCGGTGGGGGAGGGTGCGGCAGGCGGGATGGGAGGAGAGGGGATCTGACGTCAGGTCGCGAGGTGCTTTCCAGCCGCGAGCTGTCAGGCGGGTGTCAGACCCGGCAGGTACGCGGCGCGTTCCCCCGGTGCCCCCCGCCCCGGCCGGGTGGTCCCACACCCCACCGAGGCCGCGTGGGCCGGAAAGCCGCCAGGGAAGGCTCCCCAGAGGTCCAGCTTAGCCCCTAAGCATC	+
Tgs1	CGCTGCTTCCGGTAGCGCGGCTGGCTGGCTCCCGGCTCGAGCGTCCCCAGGCGCGTTCCGCTCCTCTGCCCGCGCGAGTTACGCCTTTCTGTCTTCAGCAACAGCGCCCGGCCCAGTCGCGGACAACACCAGAGCGAGCCCGGATAACGAA	-
Thap4	TCCGTACAGACAGCCACCCGCGCATGTCTCGGTACGGACTCACCGCCCGCTGCGGCCGCGACGCCGGCGCCGTGGCCGGGCAGTCCGAGCGCAGCGTGGTGCGGGCGGCAGCGCGCAGCCATCTTGCCGTACGGCTCGGCCGCGGCCCACGTCCCGAGCTGTGTCGCCGCGCTCCCTCGGGGCGGGTCGGGCCAGCGGGCGGGCGGCAAGGATCGGAGCCTGGCGGCGCTCACGACCGAGGCCCGCA	+
Thoc1	TCTCGCGAGCGCTACCTTCCGGCACCGCCCTTGAAGCGGCACCAAGCCGTCATTCACCCTCTAGGAAAACCAGCCTTGCCGTGCCCAGGGCGGAGCTGACAACACGAAACACCCTAGGCCGCTCCACTGCTAGTGGAGTCCCAGAGCCCGGCCTACGCGCCACATGGCTGAGCCACACCGCACCGGAGATCTTCACCGCTGGCCACTCTAGCCGTTGCCGTCTCTTTGCTCCCAACCTGACGTCATCACTGGGCGCCGCAGTGCAGTGGTGGGCACGCGCAACCAAG	-
Thoc2	ATCCGGGCCACTGTTACTAGCGAGGGGAAG	-
Thoc2l	GCAGTGACGTCAGCCGAACGCCGAGGAGATCCCGACCGGTTTCCCACCGCTCTGTGGAGTCGGCGGTGTGTCGTTGGTGTCCCTATCGAGCTGGGTCAGGAGGGCGCGGAGCGGTGAAGCCCTTCCCGAGCCGCGGCGTAGAGGCGGTTCGCGGCGGCTGGAGCGGGGAGGCGCGAGCCGGCGCGGTCGCGGCGGGCGGCGCGGGCGGAGCGCGAGCGAGCGTGACCTACAGCACTGAGCATCTGAAACTCCCTGCTTCCAGATCCTGAACCAGAAAAACAATACTAAAACCCTTTCTTCGGAACATCCTGGTGTTTGCTCTGAGCTGGTCTTTCCTTGAACCTCCTGGAAGCAAGAGTGTTAGTGCATAAGTGCGGACTGCACATCTAGTCTCTGATA…	-
Tiparp	AAGCCACTTAAAGCAGAGCTGGAGCTGACAGGCGAGCGAGCTGGAGCCTCGAGAGCAGTTGCGGCTTTCAGCGCTCAGGTCCGCGGAATGGCCCGCGCGCCGCTCGCCGCGTCGGCCGCCCACGACCCCTAGACACCGGCCCTCGTCCTCGGCTCGGACCGCTGGCGCAGAGGCGGCCCTCCACGCCGCGCCTGGGCTGCGTTCGAAGGGCGGCTTGCCTGAGGATTTGTAGATACTGAGGCACAGTTGGGAGTTAATCACATC	-
Tm9sf2	GCGCTTGCGGCGCCGGCACTGAGCATGTGCGTGCGGCCCCGCGCATGCTCCGTGGAGGCCCGCTTCGGTTTCTGTCGCGGGGCCCGCGGTGTCTCCTAGCGTAACCGGAACTAGCCGTTGCGGGCCGGCCTTCTCTGCGCTCGGGCCTTGAGGTGATCTCCGAGCGCCCCGGACCCCTCCTTCCTCGCCGTCCCCCTCGGCTCGGCCGCTCGCCTCTCACAGCCGCCGGC	-
Tmem134	GTTTGGTGGGCGGGGCCGTGGCGGGCTCAAATGGCGGCGGCGCTGGGCGCCTAGGCCGGCGGGGGCC	+
Tmem258	GGCGTTCTTTCTGGGGAAAAAATGAATTAAAACCTAAACTTCACACCACCCTTTCCCACAGTCCGACTCCATGCTACTCACAGCAGGTCCGCATAGTCCTAGTTCCCGTTACTCCTGAGAACATGGGACTACAAGTCCCACAATGCCACGCGCAAGGGACCACATCCTTTTCCTGTTGCTCAGTGCGCTTGCTCCTGCCGACGTGTTCTTCCGGTGGCGGATCGGTGGTTTATCCTGTGCGGGGCAAA	+
Top2a	TCCTAACCGACAAGCGTCTGTGAGGGGAGCGTCCAGGTCCCGCGTCGCGCGTCGCGGGTCGCCTAGCGTTTCCCGCTGGTTTTGTCGCTTTCCGGATTCTCGAGCCTCTTCAGGACCGTCACC	-
Top2b	TGTGTGCCGTGTTATGCCGGACTAAAGGGAGGCCACCACGGCGGCTCTGTTTATTGTCCCTCTTGGACTGTGCTCCGGAGGACCGGTTCAGACGCCGCTTGGGCGGTTTTGAGGCAGTGGCGGCCTTTGAGGCTGCGGCGACCGCGGCGAGGACTCTGCGGCTTCGGTGGCTTGAGGAGAAGCAGCGGCTCATTCCTGTCAGGGCTCTGGCTCGCGAGTCCTAGCCGGCCCGCTTCAACCTCGTCCCTCATCCGCGATCCCAATCGCCCGCGTGGGTCCCGGAAGGCCGCGCCGCATCGCCAGCCCTTCCTAGTCCTCGACCACTCTGTAGGCCCGGGCGCCGCGCTCGAGTTTGAGGGCGGCGGGCAGCGCGGCCTCCTCAGCGGCTCGGGCCCGCGA…	-
Tpd52	CCCTCAGCCCGGGGCTCCCAGGCTGCCGCAGCGCCATGCTCGCCTTGCTCGCTGCCTTCAGCTAGC	+
Tpp2	GGTAGCCGGGTGTCCTCGCGCCGCTCGTCCGCGCGCTGCCTGGCAGTTTGCCTCTTCCTCGTCTGTCCTCCAGCTTGCGTCC	-
Tpra1	TGGAGGCCGAGGGGGCGGGGATGAGTGCCACAAACAGGGGTTGTGACTGTTTTCACAGTTTTGCTTAGACGAAAAACACTAGCCAAGGCGCCTGAGAGTCGCCGCTGCCAGGGGAGGACCGGGGAAGTCCGCGGGTCCCGTGAGTCCTGCGCGCTGGCGGCGTCCGGCCACCTCTGACCGATCCACGTAGCATCTCAGCTGCGGTTCTTGCGCGACGCTCCCCGGTTCTCGCTACCTCGCAGGGGTCGGAGTCCCGCGGCCTGCGCAGCCCTGCTCTCAGTATTCCGGCTGACAGGAAGGAAGAAGGGCACGACCTGAAGCTGGCGAGTTGCACTCTGTTGGTGTCCTTGTGGCCAGTCCCTCCTTCAGGGGAAGCTGGAGAAAGCAGACTGAAATCCC…	+
Traf4	CTCTTCCGGCGGGCGGGGTTGCGGACCCGGGCCGGTCTCGGCCGCCAGTCGGCGCCGCCCGCAGCCGGGAAACGCGGCCCGAGCGAGGCGCGGGCTGTGGGGCCGCCGCGTGCCCGGCCCCGCTCGCCCGTGCCCGCTGCCAGCCCGCC	+
Traf7	GGAAGCTCAAAGCGTGAAGCAGCACCTAGAGTTCCTGAAGTCCGTGAACTACAAGTTCCGACCTGCCCCGGGACTTCCGGCTCCTGTATCCTGAAACCTTTCCCGGCCGCGGGCCGAGAGGGGCAAGATGATGCCGGTGGGTGAAGTCGCTGCTCCTAGGCAGCCGCGGGCGGGGGACACTGCCCAAGGAACCTGGATTCCTCTCTAGAGC	+
Trim23	ATGCGCCGAGGCTTCTGGGTAGGACGCTCAACCCCTCCTCTCAGTAAAAGGCTCTCCTGCAGCTGTGGCGCGGCTCCATCCAGG	-
Trmt10c	GGGACATCCGGTGGTGCCGGACTTCCGGCGGCCGCGGCGGAAACCCTCGCGGTGCAGTGCAGGCCGCGGTGTGCACGCGGATCTGCTCCGGAGTCCTGCAGCCCAGCCGCCGGCCGCAGTCTGGGTACCTGCGGAGCTTCTCTCTGCCGGTGCTGGGGTGCTGGGTGGACCCGCTGGCTTTCCAGGATGCGGGGCGTGGAACGTGGCCTCTGAGAACCCCAGGCGAGAGGAAGCCGTGCTGTAGGAGTCGTTAGGCACGGCGCTACCTGAAGCGGAAGCCGCGTTCACCCAGATCGTCTCCTGTGTCGCGCTTTAAAGTGGTTCCTCACATTTCTTCAAA	-
Trmt112	CGCACTACGACGCGGCGGGGCTCTCAGGGCTCGCACACCTTCTTCAATCGCAGAAAGAGGTGCCTGGTTTACCGACGTGACAGTTCGTGACCCATAGCCGCAAACAGAGGTCGGGGATGATCTGGCTGAGCCTCAAATGTGTTCGTTTTACCTGCGCCGTAACGCAGCCGGTTTACACGTGACTTGCATAGTGTGTACTCTCTTCAGCGAGCGGGATTCGGCGTAAGCCTTTGCAGTCTCCCCGAGAAACGCTTCCGGTACCAGGACGTGACCCAACACAGTCCTTCCGATCTCGGCTGCCGCCAAGCCCCCCAAAAGGTCCCCTAAGTCGGCCACTTCCGGTCCGGCGAAGAGTTCAACGGCTTCAAAGCGGAAGTGGTAGAAAGGAGAAGTGTGGAC…	-
Trmt6	GAAAGCGGAAGCGGCGTGCAGCACGTGGGGGCGGTGCCGGCGGAGACGCAGGTCCCTCCTGGTCGTGCCGGGCTCCTAGCGGCTGGAGCAAAAACGGAGGTTGAAATTTACCTGGCTTCC	-
Tuba1b	GAGCCCGCCTCTGCGGCGGTCAGGCCGGGCGCCCAGTGGACGCGGCTGGCCCGGGGAGGGGCCGTGACCAGCGACCGCGCCCGCCCCTCCCCAGCTGCTACTTAAGAGGCTCGGAGCGGGCGCCTCCGCCTCATTGCGTTACTTACCTCGACTCTTAGTTGTCGGGAACGGTAACCGAGACCCGGTGTCTGCTTCTATCTCTCACCCTCGCCTTCTAACCCGTTGCTATC	+
Uba3	GGCTCGGCTCTCCCTCCTTCCATTCACCTGCAGTCCCGCCCCTCCCGGGCGGACCCGCTCGGCGCGAGGGCCTCTGGGAAGAGGCGGGGAACAAT	-
Uba6	GACCCTCGCGGCCCCGCCCCCTCGCCTGCCTCCCCGCCTCGCTGCAGTCAGTCTGTCGGAAGGCG	-
Ube2m	GGGCAGGCGACGGAAAGTGCCGAAGCGGCGGGGCGCCCGAGGCCGTTGCCGACCTCCGCATCGAAGCCGCGCCTGCCGCGGAAGCTGAGCCTCCACCGGTACCCTGCGGTACCCTGCCGCCGCAAGCGCGGCTACCGCCTCCTCCTTCCACCTCACCGCAGCCTCCTAGCAGAGGGAGCAAGTAGGCGGGAGAGCGGCGGACCTGTAAAGGCCGGCGTCCGCAGCCGCAGCGGGGCCTCACCAGACCCAAGCGGAAGAGGGGGAGGAGGGCGCGGGGACCGTAGCAGGGGCGGGGCCGAGGATCGCCGAGTCCTCCCGAGCACCTCCGAACACACCCGAGGTGCTTAGCCAGGCCAGAGCCGGACTACGGGAGCCGAGGCGGGCCGTGCGGTGGGCGCG…	+
Ube2s	GCTCTAGGTTTTTAGCCGCTTGGTTCTCCCAGGTCAACTCCTCAGCCGGCGTGAGCCCTCATTGTGATAGCACTCCTCACAAACTGGGTTCGAACTTCTGCTACTATTCTGACAAGAACAGAGAAAAGAGCGTTGACCGCCCAGCAACGTGCGCGTTGACGTACGCGGTCGAGACGTGCCGTGAGGGGGCGGGGCCTGCGAGTAGCTATAAAAGTGCGGTGTTGGGCGCGCGGCCGGTTCTACCGAGGAGCAGACGTAACGTTGTGAGCGTTTCGTAGCGGACGTCGGAATTAGTGGGAGCGGAGTGGGGCCTCGGGGGCCTCGCTAGGGCCACAGCGGCCGGCAGTTGGGCCCCCCGCCCCGGCCGGCGGTCCGAGGAGTGCAGGAAGGGGGCCGGGG…	+
Ube3a	GCGAGATCCGTATTTCTCCCAAGATGGTGGCGCTCCTCTTTGGGTGACTCCAGGAGACGACAGGGCCTTTCGTCTTTGCCAGCACCTCGTCGCCCCTCCTGCGCTCGCTCTCTCGCTCGCGCACCGGGCCACGCAGCTGTTCACCGCCTCGTTACGCTTCTCTTCCGTCGACCTGTCGCTGACGGTGGCGCCTCCTTCTGCTTCTCTTCGGAGTTGCTCGCCGCCCTCGCCCCCCACTGTGGACAGATCGCGACAGCAGCGCTTCAGCGCCGACTTCAAGGTTGCCCAGGCGCCTGGCCTCTCGGCCTCGGTTTCCTGAGGAGAAGCGCGGGTCCCGCATGAGACCCGGCGGTGGCGCCAGCGAAAGGGAACGAGGCGGTGGCGGGCGGCGGCGGTGGA…	-
Ubqln4	GAGGAGGAGGAGGAGCCGGACGGGCTGGCGGGCGGCCGGGCGGCGGC	+
Ubtd1	GCAAAGTTTGTGGCGAAGCCGGCGTCGGGCAGAGCGCTCCCCAGGGGAGATCCAGGAGCTCTCGATGTCGGGCTGCGGGAGTCGTTGACCCGGGGACGCCGCGGTTCGGGGCAGCAGCGTGGAGCAGCCGGCCGACCGCCGCCTCTGGTGCATGGGGGACCGGCTGAGAAGCCAGC	+
Ubxn1	AGCGAGCGCCGGGAGGGCGGCGTCGCGGGCGGAGTCGCCCCGGGCTGACCCTTGCGGTCTTCCTTCTGGTCCCCGCAGGTCCCCGCGGAGGCGGAGGCGGGCGCC	+
Uchl5	AGGCGGGGTGACGTGGGGTTGACGCTCGGCGGCGGGTTTTGCTGAGGTCTGCGGCCGGTGGCAGCTTGTGCTGCGGGGCTCCGGAGAGCGCGAGGTGGAAGCGGGGCGGTGTGTGTGTGGTCGGGGACC	-
Ufl1	GGGGTGCCTGCGGCAGGCTGAAGGCTGACGTGTCTGCCGTTTCCCTGTGTCGGGGCGAGCGGAGCAGTG	-
Upf3b	GGAGCTCCTGAGGTCTCTCCCGGAGAGTCGTAGGTGCCCGGCGTAACGGCTTAGCAGCTGTGCCACCGCTCTAAAGAGCGTAACCGTGGCC	-
Uqcc2	GACTACTCCCCCCCAGGGGCGGGGCAAGCGGGGCCCAAG	+
Usf2	GCCCGCCCCCTCCCCTCCCTCCCCTCCCCTCCCCCCCGCCCCCCCC	+
Uso1	CCGGGCTCGGGGGGCCGGAGAGGCTGCTGAGTAGGAGGCGGCGGTGGCGGAGGCCGGGGAGTGCGGAGAGCCGGCTCGGGGGCTAGGCCCTACGGGGGGCGGGGGGCGGTCGTGTTTTCTTTGGCAGAGGGGCTGGTGAAGCCGGCGGCTGAGCGACAAG	-
Usp15	GGCCGGGGACGCCATTCCCACAATGCTCCGGGGCGTGCCGCCGCCGTCGCCGCCGCCTCCGCTACGGCTAGTGGAAGAAG	-
Usp21	CAACAAAGATGGCGGCGGCCCTTGCGGCGGGAGCAAGCTGGGCAACAGCTGCGGCTAAAGCTGCAGCCCGGCCTGTGGGGAGGCTGTTTGGGGATAAGAGGGGGTGGCCCTGAGCTGGAGCTGGACCCCGGCTGGCCTCCCCCGCCGCCTCACCGGGGGACAGGTCCTGGAGATGCAAGAACTGATTTTATAAACGTTATATGTACCCTCGGTACATGAAGAAGACAGCTTGCATGATCGCCTGTATCTTCTCTCCCTTCCTAATTCAAACGCTGACTCTCTTTTCTCCTCAGGTCCAGCCTGTGGTGCCCACA	+
Vps13a	GGCTACCTTCCTTCTGTGGGGCTCGCGGTCGGGTTGAGGGGACCCGGCAGCACCCGCACCGTAGCTGGAGCGGGCCGGGAGCCGGTAAGCCGAGCCGTCTCGAGGGAGGAGCAGCCCGGGTAGTGCCGCGGTGCCCTCCGCGGCAGAGAGGAAAAAAA	-
Vps26a	GGGACTCCCAACGGCGGGCGCGGCGCCGAGCCTGCAGGGAAGGGGCGCGGAGCGGTGAGGCCTGACGGCTGCCCGCTCCCGGCCAGGCCTGAGCACCTGCGGCCGGCGGCACTGTCCCGGCC	-
Vps35	ATCCTTCTACGCATGTGCACACGATGAGGCGCGGGCCCAGGCGAAGTGGACGCGCAGAAGGTTCTCTCGCTGCCCTTCCTCGGCCGCGGATCTCCTTAACTAAGGCTTCCCTTCCTGCTGTCCCTAGTTCGCCGCAGCGTTGTACTATTCTCGCCCCGCCCCGTCCACTATACACCGCCGGCTGCCCATTCTCCCCAAACTACGCGAGATTTTAAGTGGGCCAATCGAAAAGCCGCTTCTATCCAAGGGCGGGGCTAGAGAGGGCGGGGCTCGCAAGGCTCGGTCACCTGACGGCGGGCGGCTCCGGCGGGGTAGGCGCTGCTGCTTGTGGTCCCCGGAGTCGCC	-
Washc4	GGGGCCGAAGCCGGAAGTCACGTGCCGTGACAGCGGCTGGGGTGAGGCCCGCGTCGCGGCTGTGGCTGCTCGGGGCTGTGTCTGTGGGAGGTTCCGCGGCG	-
Wdr36	TCGTTTTGTGTTACACCGAAGGCGGTCCGTTCCTGTACCATCGGCTCCGGATCCCGGAAGCACGCCTCGCTCTCCTGCTCCGGCACGGGCTCTTCCTGGGGCGTGTTGCGGCTCTCCTGGCACGCACTCGCCACCGGGCCGCGAGCTGAGTGGAATCCCGTCT	-
Wdr75	CAGAAAAGGCAACGGCTTCAGTAGGAGAAAGGATGTTCACTTCCGCTTCTGGCGGAACCTTTAGAGTCCGGTAAAAGAGGCCGAAGAGAAAACTCTCTTCTGTATCGAATAGCTGTAGCGGCATCTGGTATGATTTAACTTTGTGCGTGGCTGTTGGGCTTTACTCCTTCTACAAGGGTTTTAATTTGACCCTGCCCAAACTAAAGATGGCGGCGTAGGCGTGGAGCCGACCATAGAGTCTCCAGGCTAGAGAGGCCCAGGCGGGCCGCGGGCGGAAGAGTAGGGCCAGGCCAGTCGGCCTATGAAGGAAGTTCGTAATCCGGCCGGTGCTCGGTGCTTCCTGCGCCTGCGTGAAG	-
Wtip	CCGCGCGCCTCCGTTCCTCCCTCCCTCCCCGCCACGGCCCCGCGCGAGAGTGCGGCCCACGCCGAGCGACCGCGACCCGGGCCCCGCCCCGCCCCGCGCCCAGGGGTCCCGGGGCGGGCTGCGGGCCGGCGGACGATGCGGCGGCGCTGCCGGAGCGGCGGCGGCGGGCGGCGGAGGCGGAGGTGACGCGCCGCGGCGGGCCGACGGCC	+
Yap1	GTTTGGGCGTCTGGAGCCAAAGTTTCTGTCTCAGTTGGGACGCCGCCGCGGCCGGGGGCAAAGAAAGGGAGGAAGGAAGGAGCTCGCGGAGGGGAGGGGAGGAGAGGGGAGGCGGCCTCGGGCAAGGAGTGCAGGGCGATGCGGGCGCGCGTCGCAGCCCCCCGAACCTGAGCGCAGTGCCCCGAGCGTCGAACGAGGCCGCAGCC	+
Ybx1	AGAGACCCGGTCAGGTGGTGAGATGGACAACGATGCGGACCAATGGGGGAGGACGAGGGCGGGTCTATCGCGGGGCTTATCCCGCCCGTCCCGCCATTCTCGCTAGTTCGATCGGTAGCGGGAGCGGAGAGCGGACCCCAGAGAGCCCTGAGAGCCCCACCGCCGCCGCCGGCCTAGTCACCATCACACCCGGGAGGAGCCGCAGCCGTCGCCGCCGGCCCCAGTCACCATCACCGCAACC	+
Yme1l1	ATCCAATTTATTGTGGAGGTGGTGATAGGAACCTCGAAAAACCACCCCAAAGTGACAGAGTCCCCGGAAGAGGCGGAGCGCTGACGGGCGGGGGCGGGGTGAACGCGGAGGCTTGCTCCGGAAGCACTGTACCTATGGTCTTCCGGGGCAGATGTCGTCGTAGCAGCTGTCGGGAGGGGAAGCCATTTTTTCGTTTCTGGGAGGAGTAAGGGAGAAACTGGGAGAAAAGCAAAGAGAAATAAAGAGAAAATAAAAGGGCTCAGCCCCTTTCCTCGGAGCTGAAGCTAAGAAGCAGTTTCGGCTGGCCGGTAAGATCTCGAGGGCCCGGAG	-
Zdhhc13	GGAGGGCGGAGCGCGAGCCGGAAGTGGGCGAGAGGCGGCTGAGGCGTGCTTGGAGAGCCGCGGCCGCCACTTTGCGCTGGAGCCGCGGCCGAGCGGGCGCGGGTCGTG	-
Zfp101	GAACACGGATGTTCTGAAGTTTCTGCCCCTGGCTCCATTTTTGAATCCCGTGTAGCTTTTGTGAGGTGTTGTGACAGCTGGTTTCAGTCAGTGCCACCTATTTTGTCGGCAGGCTCTTCCGAAGGACCCCCGC	-
Zfp229	GGTGGGACCAGAGTAGGCAACATATTCCCAAAAGCGGGAGAGGGCCTCAGCAAAACTCGCCTTTCCCTCAGAAATTTCCGGGGACACCTAGTGCAGAATCTGGGCCAAGGACACTGCCCAGGGTCTTGCGGAGACGTGAAAACTCCCGAGAGCCGCAGGTGCCGCGCGGGGCATCCTGGTAGAGTCAGCAGCGCGGCGGCGGAAACCGCAGCCCGGCGGCCCTGGAACCTCCCAGGACTCACTGATGAAGTGGAACAGCGAGTGCTGGATGGTGAAGAGAGAGAAGACAAAGGATCCAGGTACAAAAGTACAAGAAGAGAAAAGTCAGAAAAGGACAATAGGGAGAA	-
Zfp26	ATCGAGAAGGCCGTTCTCGCTCAGAAATCTTGTTCAAACTTCAATTTCATTCTTTGACTGGGCTTTTAACCTCCGCTTCAGAATCAATCGGCATCCAATTCCGGGGAACCGAAATTTCAATTCCGGAAGGACTCGGACACGGTAAACGGAAGTGAACCGCAGCTCGCCTCCGTCTCTTCCGGTGTGGCTTCGTGCGGCCCCCTTCTCTTTTTCTCGAAAGAAGGATTTCGGCCGTTGGAATCTGTCTTCGCGCCCCATCGCTCCAGGAACCTGGCCATCCCGCTTCATTGTGAGCAGTGGGTGGAATTTGATGGAGCAGGAAAGTCCCAGGGAATTTAAGTCATCCAGATTAAGGAGAATGAATCTCGTCATTTTCCACTTTGATGCATAAGTTTCCCT…	-
Zfp266	CCCTTTTCTCCGAGCTCTGAGTCCTTCTCGGCGTTTGTCCGAGGGCTCTCCACGCAGCGCTCGGTGAGGATTCGAAAGAATAGACTTTTCGCCATTGGTATCACATTGAGACGCTGCATTTTCCATTCTTGGACCGGGCGATTCTGTTTGGGGGAGCCGAGCTTTGGCTGAAAGGACTTCTAGATCTGTACAGAACAGGATATTTTCTGTGTCCTTCCCTGCTCTGCTCATGCCTACCACAGGAATAGGACTTCCTAATAATTTGCTGAAAGAATTAAAGAATAAGCCAGACCTGAAATAAACCAGTACCTCCAGTACCTCCAATAAATGAAATAGAAGAGGACTCCATATAACCCTGTATTAAGAGGAATGGAGATTGCCTCTGTCCACTTAGATTCA…	-
Zfp267	TAGAGGGGGCGGGCCTTCATGCTGTGTTTCTGAAGTCCAGGATCTTGGAATCCTCCTCAGGCTGGGTCTCTTCCGGTGTAGACTGTAGCTCAGCCCTGCGGCATCCGTTTGCCCTGCGTCTGTAGGGTGCCGGGCCATCCACCGGGAGGACGCGGACTCCGCGTAGTCAAGCCACA	-
Zfp280c	CAGTTTTTAAAGATGTTATATTGTTTGTACATTTTAGCATTTGAATAATACTATATCCAAGTACGTTTAAAAGCTGAAGAAGAGCATTGGAAAAAGTACTGATAATGAAGAACTGCCAACCTCAGCTTTTCCTATTTAATCCCTTTGCTCCAGTTTCCTAAAATTCCCAATATAGGCTGGCCTTTTCAGCCCAGCGTTTCGCCACTTAACATTACCTTTTTATGAAGGGAAGGGATTCTACGCCTTCCTATTCTTCCACTTATTTTATTTTTCTAGGAGAACACTTAGAACCATACAGAATTTTTGGAAGTACTAGGGATCAATTTGTATATATTAATTATAGCTGAATAATTTTTTTCTTTCTGTTTTCAGGGAGGACTTTGTCTTTCTGGAGCCAGG…	-
Zfp280d	ACAGCCCCCTCCCCCCTCACGGCGCCCAGCAGCCCCGCTCCGCGATGGGAGCCGGAGCGGCCTCGGCGTACACAGCCCGCGCTCCTCCCTCGCCTCCTCCTCTTTCTCCTCCTCCTCAGGGCTCCAGTCAGGCCGAGCCGCTCCGCTCACGAAAGGCAAGCTGAGATACAACTTGCTGCTTTTTGTGGTCAC	-
Zfp292	CACGTGACCCAGGTGCGTACGCGACGGAGCGGGCTGCGAAG	-
Zfp414	GCGAGATCTGAGAAGCGGGAAAATGGCGCCGATGTGAGCGAGAGACCGTGTCGCCGAGGAAGACGCCCCTGCTGGAGCCAGAGCCTCCGAAGGCACGGGAACCAGAGGTGTAACTGAGTAGAGG	+
Zfp459	AACACTCGTCAATCTTCCCGAAAGTTGGACTGGAGTCCTGTGATGCTGAAGATTCCTGTAGCATCTCTGACTTAGAGGAA	-
Zfp518a	AGCGCGGCGCTCGGCTTTCCGGCAGTACCCGGATGGAGGGGTAATGGCCGCCATCTGGGACTCGCAGGCAATGGGGACCACGGCAGATACCATCTCTTGATCACTGTACCTGATTGTGGGTGGCATTGTCCAGGCATTAAGTTGTGTGCCTTTGTTCCTGGGAGAAAGTTGATACTAGCAAGTCCTCATTCTTCCTGGCTTCTGGACTCAGCTGAGAATTCTGGATTCTTTCTTTCTCATATGTCAACCTGAGCCCTCTGGCCTCGAGAGAGCTCCAACCTGATCTTTCGTTCAAGCTTCCATCTCTCCCACGGGAAGCATCCAGTCGTCACTAATATCAGTTCATGCTTGATGGTGTTTTATGCTGGCTCCCATGAGTGACCTGTTCAGGTGAATTGA…	-
Zfp704	GCCCAGGACACCGCGGTAGGCCCTGAGCGCGCGGGCGCAGGGCCCGGAGAGGCGCGCGCCGGCCCGGCCGCCGGCCGCATGGAGCGCAGCGCAGCCCGCGGCTCCCGGGAGGCGCAGGCGGAGGTAGCGGCAGCGGGAGCAGCGCGCTCGCTCACACCCACCCCCGCCCGCGGCCGGCGCGCCGCCCCGCCGTAGCCGCCGGCGTCCCCGCGGGCCCGGCCAGCGAAGGCGGCGTCCGCGCGTCTGCCAGCCAGCAGCGGCGGCCAGCCCGGGAGGCGGCCCCGCAAGCCCCGCAGCCGCGCGTCTCCGGGCCCAGCCGCAGCCCGCGAGGAGCCCGGCGCTCCGGCCCGCAAGCCCGGCGCAGGC	+
Zfp715	GACTAAGTTAGTTAGCACATTGGTTTTCTACTAGTTAACATGTGAGTGCTGCAGTGTGTCCTTCCTTCCTAATGGATGGTTTTTTAATTTTTTGTTTGTTTTCTTTTGTTGTTTGTTTTAGAACCCAGACTAATAACAAGAGCAGGGCTTTTATGTATCCTCTACACTGCCTACACCTGTTCTTCCATATAGGCCCTCACCAATTCATGGTCAGATGTTTGGTTGTTGTCTTTTAGTGATTTCCGGTGTCTCTGAGACCACTGCAATCATTCAGGCCTAAGGATTTCCTTCTGTGCCACAGCTAGCCCTTCTTCAACGTCC	-
Zfp763	TTGCCGCCATGTTTGAGTCCTGTGTTGTTGAGAAGGTCTGTGGTGGTGTTGGGGCTGGACTATATCTCCTGTATTTAGGCCTATTAGGAAGAACACCTGG	-
Zfp81	AGTCAGAGGGTGCCGCCATTGCCGCCCTGTTTGAGTCCTGTGTAGCTCCAGGGAGGCAGGTGGTGACTTGGCCTGAGTCGCTGTCCCTTCTGCTGATTGTAGGCCCTTTAGGAAGCACACTGCTCGCGTGTGAAATCAGGAA	-
Zfp866	TCTTCACGGCCGCCATATTGTGGCTCGGCTCTGCGGCACAGGGAGGTGCGGTGTGTTGTGCTGTGAGCGCTGCTGCCGGGACCAGTGAGGAGAGCGCGGGCGAGTTCGGAAGCCGCGCC	-
Zfp869	GAGCTGCGGTGTGATCGCCGCTGCCGGGAGCTGTAGGGGGAGCGCAGGCGAGCTCAGCAACCGCGCCATGGTGAGCGCGGGGCCGCTGTCCCCGGATGGGGAGGAGCGGTCGGCTGAGCCGCGTGAGCCGGGGTGATAGGTCCTTCCCGGGGTTGGGGGAGCGGTGGGACCGGCCGGCCGAGCGGACACCCTGTGCGTTCCACTGGGCGACGTGGGCCCCGTCACTGGCCAGTGCTTGTCTCGGAGGACTCTAATCACTTCCGCTTTTCCAGCCATGTCTGCGCAGAGCGCGGGGAGCGGAAGACTCCTCCTAATCAGGGGGTAGCTTCCGGGTTGGTGACGTCACCGCCCAGTGCTGGCGCCCTGTTTGTGCTTTTGGTGTCGCACTTATGACTGCTG…	-
Zfp87	GCGAACCGCACTTCCGCATCCCGTCTGCAGACGTTTGTCTTCCCCTAAGTTAGCGGTGCTGTGTCCTGCTCCTCGCTCTCGATCGGATCTCTGAC	-
Zfp948	GGAGGCTGGAAACGTGGGACGAAGAACCAGAAGTGTCAAGGACCTGTCAGGTCCAGAGCTCGCGGCCCTGCCCCGTGGGGAATCGCGTGGTTCAGACCTGGGGTCAGAGGACACAGAGGACTTCGTGGGAAGCTAAAACTCCAGGCAGCCGCGGGTGCCTTGCGGGGCATCCTGGAGGAATCAGCAATCAGTCGCAAAGCGGCGAGAACCGGAGCCAGGCGGCCCTGGAACCGCCCAGGGTTCGCTGATCACCCAGACCTGCTTATCTGTGGAAACCTAGAAGGTGGAGAGGGAGAACACAGTAGCTAAGGATCCAGGACTACAAGCTGGCTATTCATCATTCCTGACAGAGAAATTTAAAGAAGAGAAACAAACAAACAAAAAAAAATGGCTGATTCT…	-
Zfp958	TGCAAGTCCAGCTCCGCCGCTGAGAAGCTCGAACGGTTCCGTGTGACGTGCTCTGTGTACTGCTGTTTGGTGCGGCTAGGAGAGCTCAGGCAAGCTCTGCAGTCACGGC	-
Zfx	ACGGAAACTCGGGCCGCCGGAGACCCCGCCGCAGCGAGGCCACTGGGCTCCCCGGTTGCGGGGCGTGAAGGGCGCCAACCCGGGGCGTCAGCGGGACCCACCGGGCGGAGGAGGGGGCCCAGCTACCCTTCCGCATTTTCCTGGGTCTCTCTCCCCGGCGGTGACGTGACGTGCTGACGGCGGGCCCGTGCCGGGGAGCTGGGCCGCTTTTTGTCAGCTCCGAGCTCGGCCCCTCCTCCCTCCCTCCGCCCGCCCCACCAGCCGGAGCCCGGCCCAGTGCTCCAGAGAAAGGCCGGCCTGCAGCACCCGCCACCGTCGCCGACCGCCGCACGACCGTCCGGTGCGTATAACTGTGCCCAGCTAACCTTGTAAGATGAATTGGGGAGCATCCCCTCTTTT…	-
Zfyve16	GGGCGTGGCAGCGGGAAGCATTCTCTGCGCCTGCGCCCTTCTCTGCTAGGTCGGCTGGGGACGAGCTCTAGGCTGGCGTCGCGCTGTCCTGGGTGTCGTGGCCGGGTTACTCTTCACGCCTCACTGCGGCGTCGCGTCGAGTCCCCGAGAGCTCGGCGGGGTGTGGGGAGACATAGAAGAATTGAGTTCTGAGTAAGCCCACAGGGAGG	-
Zup1	AGACGGATCTGCAGCGGGGCATGCTGGGATCTCTACCCTCTCTGGCCAGTGAGGAAGGTCTGTTGTGACTGCGGAGGACTCTTGGAGGCCTGGGCTCTCTTTTGGGTCGCGGCGCGGCAGTCTCGGGAGTGTGCCAGTGTTTTGACTGTCCTACATCGTGTGATCAGGCATAGATCCACTTGGGACCTGTCTGCTCAGAAGGTTTGAGATCAGGCATAGATCCACTGGGACATGTCAGCTCAGAAGGCCCATGCTCTGCC	-

## Sheet: SupplementaryTable3
P value and statistical significance
Test	Fisher's exact test
P value	0.0115
P value summary	*
One- or two-sided	Two-sided
Statistically significant (P < 0.05)?	Yes
Effect size	Value	95% CI
Sensitivity	0.04196	0,01937 to 0,08851
Specificity	0.9959	0,9772 to 0,9998
Positive Predictive Value	0.8571	0,4869 to 0,9927
Negative Predictive Value	0.6395	0,5900 to 0,6861
Likelihood Ratio	10.24
Methods used to compute CIs
Sensitivity, specificity, etc.	Wilson-Brown
Data analyzed	TruePos	TrueNeg	Total
DetPos	6	1	7
DetNeg	137	243	380
Total	143	244	387
Percentage of row total	TruePos	TrueNeg
DetPos	85,71%	14,29%
DetNeg	36,05%	63,95%
Percentage of column total	TruePos	TrueNeg
DetPos	4,20%	0,41%
DetNeg	95,80%	99,59%
Percentage of grand total	TruePos	TrueNeg
DetPos	1,55%	0,26%
DetNeg	35,40%	62,79%

## Sheet: SupplementaryTable4
Gene	Score	ORFs	Atf4-like	Length	%GC
AATK	0.879809	2	1	229	86.0262
ABHD17A	0.725986	2	0	383	79.3734
ADAM11	0.870727	2	1	212	84.9057
ADAM12	0.716506	2	1	332	66.2651
ADAM23	0.858174	2	1	335	80.2985
ADAMTS10	0.763777	2	1	286	70.2797
ADAP1	0.74839	2	0	203	82.7586
ADCY9	0.753425	2	0	796	80.5276
ADGRA2	0.910298	3	1	386	81.3472
ADGRG6	0.732076	2	1	323	67.4923
ADGRL3	0.799254	7	0	1679	59.6784
ADORA2A	0.791124	3	1	422	68.2464
AFTPH	0.760209	4	0	317	66.2461
AGAP1	0.881506	3	0	644	83.6957
AJAP1	0.86852	3	0	817	81.2729
ALKBH5	0.78389	3	0	416	75.7212
AMOTL1	0.720219	2	1	156	65.3846
AMPD2	0.763933	3	1	704	66.3352
ANAPC1	0.715477	3	1	276	62.3188
ANKRD11	0.747739	3	0	461	72.885
ANKRD13B	0.786964	2	0	490	84.2857
ANKRD34A	0.903102	9	0	1288	56.8323
ANKRD9	0.704416	3	0	582	70.6186
AP1AR	0.766233	2	1	305	70.4918
APAF1	0.717454	2	1	587	67.2913
ARHGAP21	0.700107	2	1	706	66.7139
ARHGAP27	0.796408	2	1	403	72.9529
ARHGAP35	0.832968	5	1	401	65.0873
ARHGAP39	0.702111	2	0	242	76.8595
ARHGAP44	0.729341	2	0	341	79.7654
ARHGEF12	0.736886	4	0	831	67.7497
ASCL5	0.866966	6	0	606	65.1815
ASIC1	0.729821	2	0	337	79.822
ASIC2	0.967036	3	2	1180	72.7119
ATAD3C	0.827824	9	0	995	53.0653
ATN1	0.831895	2	1	588	75
ATP11A	0.743473	2	0	379	81.0026
ATP11B	0.723325	2	0	256	79.2969
ATP8B2	0.817216	2	1	215	76.7442
ATXN1L	0.717733	2	1	308	66.2338
ATXN7L3	0.902052	3	1	449	79.0646
AXIN1	0.850217	2	1	436	77.9817
B3GALT1	0.742688	6	0	844	59.2417
B3GAT1	0.935796	4	1	717	76.1506
B3GNT2	0.804724	2	1	250	74.8
B4GALNT4	0.788222	2	0	305	86.5574
B4GALT2	0.77836	2	0	354	84.7458
BACH2	0.778335	6	0	809	60.5686
BAI2	0.94322	5	1	647	74.3431
BCL9L	0.704947	3	0	819	71.6728
BIRC3	0.999966	28	0	2761	32.3796
BMP2	0.792053	4	0	1197	70.8438
BOK	0.839663	2	1	278	78.777
BRD2	0.959379	8	0	1767	63.8936
BRINP2	0.824124	6	1	851	60.517
BRSK1	0.745757	2	0	446	80.9417
BTBD11	0.750859	2	1	507	69.2308
BZRAP1	0.867171	5	2	875	61.7143
C15orf59	0.932756	3	1	1809	73.3002
C17orf67	0.752312	8	1	1304	52.9141
C7orf50	0.729624	4	1	934	61.8844
CACNA1A	0.802612	2	1	255	74.5098
CARF	0.739885	8	1	1157	52.7226
CCDC106	0.893255	4	1	835	70.6587
CCDC64	0.74348	2	0	633	80.2528
CCNJ	0.705083	2	0	178	76.9663
CCNY	0.771134	2	0	545	82.5688
CDC42BPB	0.768757	2	0	376	83.5106
CDH22	0.787608	3	0	643	75.8942
CDH23	0.701039	2	0	404	77.2277
CDK19	0.786852	2	1	333	72.3724
CDR2L	0.731992	2	0	412	79.8544
CELSR3	0.854796	2	1	252	81.3492
CEP350	0.789219	2	1	346	72.5434
CHRM3	0.770892	6	1	1180	58.0508
CHST1	0.755934	3	0	671	73.9195
CHST2	0.872099	3	1	944	72.1398
CHST5	0.716942	8	1	1699	51.854
CHSY1	0.845857	3	0	592	80.5743
CLDN14	0.739802	6	0	709	58.3921
CNOT6	0.813813	2	1	387	74.677
COL27A1	0.765532	3	0	414	74.1546
CREBBP	0.781624	2	0	797	82.1832
CSNK1G2	0.761575	3	0	512	74.0234
CTBP1	0.784085	3	1	403	67.7419
CTXND1	0.788365	2	1	424	72.1698
CXCL16	0.817617	2	1	589	73.854
CXXC5	0.741676	3	0	657	73.0594
DENND4A	0.734301	3	1	385	64.1558
DEXI	0.70642	2	0	463	77.7538
DGKZ	0.765464	2	0	197	85.2792
DICER1	0.821513	4	0	345	71.8841
DLG5	0.771695	2	0	235	85.5319
DLGAP3	0.837001	3	1	334	72.7545
DLX4	0.740603	2	1	279	68.1004
DMPK	0.779009	2	1	138	72.4638
DNAJC22	0.889879	7	0	1233	62.8548
DOT1L	0.849364	2	1	252	80.5556
DPP8	0.762626	2	1	215	70.2326
DRD5	0.825603	3	1	396	71.2121
DSCAM	0.737002	2	0	497	80.0805
DSE	0.762209	2	1	228	70.1754
DST	0.706531	2	0	243	77.3663
DUSP8	0.770213	2	0	479	82.881
DYRK2	0.876689	3	1	389	76.6067
DYX1C1	0.702314	4	1	368	59.2391
EFNB1	0.710057	3	0	756	71.6931
EGFL7	0.797263	3	1	545	68.4404
EGLN1	0.703753	2	0	399	77.4436
EGLN2	0.767272	2	1	306	70.5882
EHBP1	0.767187	6	0	635	59.2126
ELP5	0.73419	3	1	336	63.9881
EML6	0.738753	3	0	629	72.814
ERRFI1	0.787801	3	1	225	68.4444
EVI5L	0.710186	2	0	211	77.7251
EXOC5	0.748254	3	0	257	71.9844
EXTL1	0.778807	5	0	872	65.0229
FAM155B	0.805478	3	0	957	76.698
FAM156A	0.999971	19	0	2456	52.7687
FAM156B	0.999917	18	0	2422	52.725
FAM163B	0.844684	2	1	336	78.5714
FAM189B	0.841826	3	1	606	71.4521
FAM20B	0.703171	3	0	338	68.6391
FAM20C	0.873558	3	0	629	82.9889
FAM222A	0.809979	3	0	1119	76.765
FAM229A	0.727951	3	0	394	71.066
FAM78B	0.741893	2	0	753	79.9469
FAM81A	0.70341	2	1	174	63.7931
FAM83E	0.863737	7	0	1527	61.6896
FARP1	0.723917	2	0	422	79.1469
FBRSL1	0.799145	2	0	420	86.1905
FBXL14	0.77555	2	0	515	83.1068
FBXL7	0.80798	3	0	497	77.666
FBXO42	0.768156	2	1	243	70.7819
FEM1A	0.791721	2	1	121	74.3802
FEM1B	0.814118	2	1	673	73.2541
FFAR1	0.999999	18	0	3284	57.2777
FGF18	0.834316	3	0	553	79.7468
FGFR2	0.757188	2	1	633	69.6682
FIBCD1	0.819229	2	1	640	73.75
FIGNL2	0.83022	2	1	190	78.9474
FITM1	0.704008	6	1	905	55.9116
FLRT1	0.711692	5	0	1266	63.8231
FMN2	0.715661	2	0	227	78.4141
FMNL2	0.700112	2	0	430	77.2093
FNDC4	0.724144	2	0	347	79.2507
FOXN3	0.73385	2	0	377	80.1061
FOXP1	0.706336	5	0	604	60.2649
FRMPD3	0.838816	2	1	361	77.5623
FRS3	0.739205	3	0	252	71.0317
FUT6	0.793523	8	0	1166	55.2316
FUT9	0.719311	4	1	336	60.119
FYN	0.703029	3	0	607	70.6755
FZD5	0.720186	3	0	897	72.5753
GALNT9	0.747443	2	0	386	81.3472
GAREM	0.731567	2	0	454	79.7357
GAS1	0.750974	3	0	727	73.7276
GDF9	0.952711	14	0	1936	45.8678
GJD3	0.704975	5	0	922	62.256
GLI2	0.734708	3	0	448	71.875
GLI3	0.855819	3	1	281	75.4448
GNPTAB	0.757398	2	0	284	83.0986
GOLGA8A	0.98166	11	0	1622	57.9531
GOLGA8B	0.876583	10	0	1258	52.5437
GPBAR1	0.701272	2	1	247	64.3725
GPR123	0.781814	3	0	417	75.5396
GPR132	0.756429	6	1	912	57.6754
GPR153	0.898795	3	1	383	79.6345
GPR156	0.764608	6	0	574	58.7108
GPR162	0.774192	5	0	511	63.2094
GPR173	0.708344	4	0	793	66.3304
GPR176	0.700485	2	0	240	76.6667
GPR22	0.808974	18	0	1346	33.581
GRIN2A	0.805514	3	1	570	68.9474
GRIN2D	0.772574	2	1	506	70.751
GRK4	0.838626	2	1	500	76.2
GUCY1A2	0.745298	2	0	421	80.9976
HCFC1	0.764122	5	0	978	64.7239
HCN4	0.725637	2	0	688	79.0698
HDAC5	0.739095	3	0	327	71.5596
HDAC7	0.707934	2	0	118	77.1186
HECTD4	0.794393	3	0	303	76.8977
HIPK2	0.921276	3	1	375	83.4667
HIPK3	0.827035	4	0	511	72.407
HIRA	0.765831	2	0	257	84.4358
HIVEP3	0.848559	10	0	1310	51.4504
HR	0.780769	3	0	623	75.4414
HS3ST2	0.869051	3	1	449	75.0557
HS3ST3A1	0.814597	4	0	800	71.625
HS3ST5	0.817778	4	1	1167	65.2956
HS6ST1	0.879278	2	1	305	83.9344
HS6ST3	0.759189	2	0	756	80.9524
HTATIP2	0.784978	4	0	524	69.2748
HTR7	0.852433	2	1	368	79.0761
ICK	0.713329	3	1	401	62.8429
IGDCC3	0.734757	2	0	214	80.8411
IGHG3	0.97925	9	0	2751	61.4686
IGIP	0.99134	20	0	2540	36.1811
IGSF21	0.853547	2	1	331	79.7583
IGSF9B	0.826701	2	1	214	78.0374
IL6R	0.740562	3	0	287	71.4286
IL7	0.701933	6	1	541	55.4529
IMMP2L	0.733718	2	1	644	68.323
INPP5A	0.757738	2	0	310	82.9032
IQCE	0.715031	2	0	203	78.3251
IRX4	0.703951	3	0	278	67.9856
ITGB5	0.754904	2	0	365	82.1918
ITPKB	0.749793	3	1	447	65.3244
JADE2	0.758788	3	0	342	73.3918
JMY	0.742182	3	0	520	72.6923
KATNBL1	0.760192	2	1	160	70
KCNB2	0.715475	4	0	754	66.4456
KCNC2	0.824451	6	1	652	61.0429
KCNC4	0.756153	3	0	1186	74.4519
KCNH3	0.742505	2	0	387	80.8786
KCNJ12	0.730513	3	0	735	72.6531
KCNJ8	0.73629	2	1	231	67.5325
KCNK12	0.819526	3	0	654	78.1346
KCNK2	0.702834	3	0	649	70.8783
KCNN1	0.759076	2	0	292	83.2192
KCNQ3	0.902323	3	1	563	77.6199
KCNQ4	0.732034	2	0	307	80.1303
KIF21B	0.738015	2	0	331	80.6647
KIF25	0.983996	15	0	1798	47.4972
KIF5C	0.704518	2	0	391	77.4936
KLF12	0.771901	3	1	464	66.8103
KLF9	0.734904	6	0	1294	60.6646
KLHL2	0.889503	3	1	316	79.4304
KLHL29	0.786249	3	0	755	75.7616
KLHL35	0.71444	2	1	162	64.8148
KLLN	0.707497	5	0	1046	62.9063
KMT2D	0.788251	4	0	1219	70.7137
LDHAL6A	0.753559	4	2	825	57.9394
LGR4	0.766993	3	0	488	74.3852
LHX2	0.799004	3	0	581	76.7642
LILRB1	0.719612	3	1	198	62.1212
LILRB2	0.707722	3	1	198	61.1111
LINGO1	0.908534	2	1	597	82.9146
LOXL1	0.785707	3	1	322	68.0124
LPAR2	0.789635	2	1	138	73.913
LRFN1	0.750234	2	1	196	68.8776
LRFN5	0.956659	10	0	1883	56.9835
LRIG1	0.79264	3	0	615	76.2602
LRRC4	0.879894	5	1	625	67.52
LRRC56	0.721868	4	1	500	60.8
LRRC7	0.724818	2	1	718	67.9666
LRRN2	0.850568	3	1	645	71.938
LRRTM1	0.714121	3	1	660	63.7879
LSM10	0.759211	2	1	166	69.8795
LYPD6B	0.76372	2	1	169	70.4142
MAFIP	0.983308	10	0	1747	61.0189
MAP3K10	0.824928	3	0	606	78.7129
MAP3K20	0.722989	2	1	191	65.9686
MAP3K3	0.724604	2	0	343	79.3003
MAP3K4	0.807167	2	1	163	76.0736
MARCH9	0.729077	2	0	426	79.5775
MBD6	0.822803	3	1	276	71.7391
MDFIC	0.712155	3	0	650	71.3846
MED12L	0.731075	2	1	402	67.6617
MFHAS1	0.869402	3	0	572	83.042
MFSD14A	0.779009	2	1	138	72.4638
MFSD6	0.714355	2	1	324	66.0494
MGAT2	0.808176	4	0	470	70.8511
MGAT3	0.942485	3	1	547	84.0951
MGAT5B	0.839953	3	0	626	79.8722
MID1IP1	0.82596	8	0	2172	57.5506
MID2	0.820739	3	1	561	70.0535
MPRIP	0.891313	2	1	392	83.9286
MSL1	0.807213	3	0	642	77.2586
MSL2	0.930775	6	0	1222	69.7218
MTNR1A	0.836888	2	1	202	79.703
MYH7B	0.740653	5	1	476	59.2437
MYO10	0.723488	3	0	480	71.25
MYO9A	0.823014	3	1	542	70.2952
NETO1	0.804915	2	1	696	72.5575
NETO2	0.724247	2	0	333	79.2793
NIN	0.834926	2	1	232	78.8793
NOL4	0.890068	9	0	1660	56.2048
NPAS3	0.722251	2	0	438	78.9954
NPIPA3	0.749359	3	1	588	65.4762
NPIPB11	0.999971	24	1	2747	42.956
NPIPB5	0.999996	26	1	2911	42.1848
NPIPB7	0.881145	11	0	1898	50.1054
NR2F6	0.768238	2	0	699	81.6881
NRTN	0.84693	4	0	783	73.6909
NRXN2	0.716852	2	0	471	78.5563
NSD3	0.844405	3	1	517	72.147
NSMF	0.86638	2	1	232	83.6207
NTF4	0.701942	5	0	1092	62.9121
NUDT3	0.728933	2	0	307	79.8046
NUP50	0.709077	2	1	382	65.9686
NUTM2E	1	21	0	3346	52.4208
ONECUT2	0.858218	2	1	343	80.1749
OPRM1	0.730615	3	1	305	63.6066
OR1F1	0.734775	3	2	438	58.6758
OR2B11	1	27	1	3548	46.7869
OR3A2	0.756029	7	2	560	56.9643
OTUD7A	0.717441	3	1	266	62.406
PAK6	0.771076	5	0	940	64.8936
PAM	0.737639	3	0	417	71.9424
PAQR4	0.726482	2	0	327	79.5107
PCDHAC1	0.802455	3	1	594	68.6869
PCED1A	0.736715	3	0	466	72.103
PDE8A	0.808976	3	0	307	78.5016
PDGFA	0.896114	2	1	845	78.8166
PDZD2	0.789528	3	1	667	67.7661
PHLDB2	0.720625	2	1	326	66.5644
PHOSPHO1	0.718307	2	1	387	66.6667
PIEZO2	0.911618	5	0	981	73.0887
PIGW	0.759064	3	1	559	66.0107
PIK3CB	0.756058	4	1	355	62.5352
PIK3R2	0.8527	5	0	555	68.8288
PITPNM2	0.743136	3	0	537	72.8119
PKD1	0.745448	2	0	209	82.2967
PLAGL1	0.715147	6	1	753	56.1753
PLEKHA8	0.708461	2	0	351	77.7778
PLXNA1	0.743214	2	0	246	81.7073
PLXNC1	0.710092	2	0	395	77.9747
PODNL1	0.755675	2	1	236	69.4915
POMZP3	0.802827	3	1	723	68.4647
PPP1R16A	0.795592	3	1	1059	67.7054
PPP2R2B	0.750948	2	1	291	69.0722
PPP2R2C	0.924736	3	1	385	83.8961
PPP2R5A	0.776507	3	0	701	75.1783
PRR7	0.787674	3	0	471	76.0085
PRSS50	0.96462	8	1	1671	61.6996
PTCH1	0.88627	3	1	905	73.3702
PTPN21	0.72791	3	0	559	71.9141
PURG	0.730194	2	0	285	80
PVRL1	0.703307	2	0	647	77.7434
QRFP	0.884597	4	3	521	63.5317
QSER1	0.715408	2	0	315	78.4127
RAB11FIP2	0.719761	3	0	778	72.2365
RAB11FIP3	0.899476	3	1	358	80.1676
RAB22A	0.727569	2	0	262	79.771
RABL6	0.741906	2	0	249	81.5261
RASL10B	0.838732	2	1	387	77.261
RBCK1	0.76382	2	1	459	70.1525
RFX7	0.821466	2	1	437	75.0572
RGMB	0.816142	2	1	408	74.7549
RGS9BP	0.764082	3	0	416	74.0385
RHOBTB2	0.70546	2	1	568	66.5493
RHOQ	0.922207	2	1	557	85.6373
RIMS3	0.751862	2	1	495	69.2929
RNASE10	0.749592	3	1	488	65.3689
RNF10	0.799953	2	1	456	73.0263
RNF103	0.721892	3	0	979	72.8294
RNF208	0.70157	2	0	778	77.7635
RP1L1	0.730971	2	1	265	67.1698
RPS6KA2	0.849904	2	1	232	81.0345
RYBP	1	48	1	7215	40.6376
RYK	0.735382	2	0	205	80.9756
S100A2	0.724094	3	1	349	63.3238
SALL3	0.743878	2	0	457	80.744
SAMD14	0.886542	3	1	656	75
SBF1	0.760719	2	0	195	84.6154
SBNO2	0.701257	2	0	223	76.6816
SCARA3	0.736179	2	0	299	80.602
SCGB2B2	1	23	2	3561	51.4181
SCN5A	0.807839	2	1	209	75.5981
SCN8A	0.780254	2	1	181	72.3757
SCTR	0.717218	2	0	257	78.5992
SDF4	0.772413	2	1	284	71.1268
SEMA3F	0.71675	2	0	289	78.5467
SENP6	0.719784	3	0	645	71.7829
SFXN3	0.702201	2	1	473	65.9619
SH2B1	0.995919	12	0	2252	58.3481
SH2B2	0.84374	2	1	256	79.6875
SH2B3	0.886992	3	1	382	78.0105
SH2D6	0.850531	7	1	1009	58.9693
SHANK1	0.919242	3	1	440	81.8182
SHC3	0.774383	3	1	358	67.0391
SHISA2	0.715924	3	0	1041	72.7185
SHISA3	0.723823	3	0	569	71.7047
SIM2	0.853864	2	1	632	76.5823
SKI	0.717059	1	0	448	89.0625
SLC1A7	0.724762	2	1	189	66.1376
SLC24A4	0.78903	3	0	666	75.976
SLC25A53	0.704811	2	1	163	63.8037
SLC30A4	0.71478	2	0	263	78.327
SLC39A3	0.739249	2	1	195	67.6923
SLITRK5	0.907955	6	1	847	65.6434
SLMAP	0.848336	6	0	1138	64.4991
SMEK1	0.84169	4	0	663	73.454
SNX25	0.717221	2	0	229	78.6026
SOCS1	0.728004	2	0	176	80.1136
SOX12	0.725647	2	0	373	79.3566
SPACA5	0.75085	10	0	815	47.1166
SPPL3	0.744081	2	0	491	80.6517
SREBF2	0.702123	2	0	166	76.506
SSBP4	0.719692	2	0	251	78.8845
ST20-MTHFS	0.747211	2	1	304	68.75
ST3GAL2	0.855249	6	0	1155	64.8485
ST6GALNAC6	0.814636	2	1	130	77.6923
STK11	0.746298	3	0	1136	74.0317
STOX2	0.958384	7	0	1484	67.9919
STS	0.810734	3	1	505	69.505
SUCO	0.763777	2	1	286	70.2797
SUPT20HL1	0.997687	17	1	2122	49.3402
SUV420H2	0.736764	2	1	225	67.5556
TAF5L	0.826413	2	1	241	77.5934
TAFA2	0.81826	6	1	1516	59.3008
TATDN2	0.70468	2	1	615	66.6667
TBC1D3L	0.98373	11	0	1540	58.7013
TGFBR3L	0.903479	7	1	1438	60.3616
THAP3	0.720219	2	1	156	65.3846
THRA	0.876245	4	1	425	72
TLNRD1	0.987159	6	1	1349	74.129
TMCC2	0.747552	4	0	619	67.3667
TMEFF2	0.786441	4	0	409	68.9487
TMEM132B	0.852057	3	0	414	82.6087
TMEM200C	0.829339	4	0	587	72.5724
TMEM205	0.713399	6	0	649	56.8567
TMEM259	0.702895	2	0	127	76.378
TMTC1	0.724511	2	0	191	79.5812
TNRC18	0.711134	3	0	637	71.2716
TRERF1	0.75131	6	1	791	57.5221
TRGC1	0.92136	16	0	2730	38.7179
TRGV9	0.976979	14	0	1369	49.8904
TRIL	0.73888	2	1	284	67.9577
TRIM50	0.758931	3	1	201	65.6716
TRIM73	0.727567	2	1	200	66.5
TRIM74	0.727567	2	1	200	66.5
TRPC1	0.810392	2	1	526	73.5741
TRPC3	0.808542	2	1	380	74.2105
TRPM5	0.988015	9	1	1769	63.0865
TSHZ1	0.702819	4	0	1080	67.3148
TTBK1	0.887661	3	1	282	79.7872
TTBK2	0.710469	3	0	408	69.8529
TUNAR	0.863857	3	1	334	75.7485
UBN1	0.791574	3	0	769	76.0728
UBP1	0.720644	2	0	557	78.8151
ULK2	0.832588	3	0	519	79.7688
UNC13A	0.717881	2	0	155	78.7097
USP31	0.864099	2	1	182	84.6154
USP32	0.799924	2	1	194	74.7423
USP36	0.713152	2	1	252	65.4762
USP6	0.999951	16	0	2636	57.8907
UST	0.833522	2	1	401	76.5586
VASH1	0.72016	4	0	1354	68.6115
VASH2	0.752011	3	0	404	73.0198
VEGFB	0.895857	2	1	250	88.4
VGLL3	0.832019	2	1	406	76.3547
VSTM2B	0.707723	2	0	590	77.9661
VWC2	0.884512	4	0	579	77.5475
WAPAL	0.76759	2	1	450	70.4444
WASH1	0.708149	2	1	150	64
WHRN	0.727795	3	0	672	72.3214
WNT7B	0.859738	2	1	408	79.4118
WSB2	0.763335	2	0	131	86.2595
WSCD1	0.856973	4	0	562	74.911
WSCD2	0.840667	5	1	1190	63.2773
WWC1	0.937604	4	1	508	79.1339
WWC2	0.831034	2	1	235	78.2979
WWC3	0.782209	2	0	325	85.5385
ZBED6	0.845034	11	1	1900	48.2105
ZBTB49	0.715367	2	1	121	64.4628
ZC3H12B	0.929918	10	0	1080	55.7407
ZCCHC14	0.84917	2	0	786	87.0229
ZFHX3	0.753859	3	0	426	73.2394
ZMIZ2	0.706807	2	0	207	77.2947
ZNF117	0.701803	12	0	1285	42.4903
ZNF219	0.73242	2	0	427	79.8595
ZNF45	0.875429	10	0	1114	52.4237
ZNF469	0.701369	2	0	487	77.4127
ZNF513	0.733955	2	0	208	80.7692
ZNF697	0.918527	4	2	613	69.6574
ZNF70	0.710565	2	1	481	66.5281
ZNF721	0.710857	3	1	194	61.3402
ZNF75D	0.988025	13	0	2732	51.2079
ZNF853	0.730212	2	0	565	79.469
ZNRF3	0.816497	2	1	195	76.9231
ZSCAN29	0.73519	3	1	598	64.7157

## Sheet: SupplementaryTable5
Rank	GO-term	log2(FC)	-log10(FDR)	#Genes	Genes
1	heparan sulfate proteoglycan biosynthetic process, enzymatic modification (GO:0015015)	4.42559	3.94692	6	HS3ST2; HS3ST3A1; HS3ST5; HS3ST5; HS6ST1; HS6ST3
2	protein sulfation (GO:0006477)	4.42559	1.51004	3	CHST5; HS3ST5; UST
3	dopaminergic neuron axon guidance (GO:0036514)	4.42559	1.51286	3	CELSR3; RYK; WNT7B
4	metanephric collecting duct development (GO:0072205)	4.25626	2.1152	4	DLG5; PKD1; PTCH1; WNT7B
5	heparan sulfate proteoglycan metabolic process (GO:0030201)	4.01078	3.30452	6	HS3ST2; HS3ST3A1; HS3ST5; HS3ST5; HS6ST1; HS6ST3
6	keratan sulfate biosynthetic process (GO:0018146)	3.74739	2.22988	5	B3GNT2; CHST1; CHST2; CHST5; ST3GAL2
7	collecting duct development (GO:0072044)	3.61824	1.51145	4	DLG5; PKD1; PTCH1; WNT7B
8	negative regulation of hippo signaling (GO:0035331)	3.61824	1.5157	4	DLG5; WWC1; WWC2; WWC3
9	keratan sulfate metabolic process (GO:0042339)	3.57773	2.02595	5	B3GNT2; CHST1; CHST2; CHST5; ST3GAL2
10	heparan sulfate proteoglycan biosynthetic process (GO:0015012)	3.56803	3.74232	8	DSE; EXTL1; HS3ST2; HS3ST3A1; HS3ST5; HS3ST5; HS6ST1; HS6ST3
11	oligosaccharide biosynthetic process (GO:0009312)	3.15218	2.01502	6	B3GALT1; FUT6; FUT9; MGAT2; ST3GAL2; ST6GALNAC6
12	proteoglycan biosynthetic process (GO:0030166)	3.08066	4.72584	12	B3GAT1; CHSY1; DSE; EXTL1; FAM20B; HS3ST2; HS3ST3A1; HS3ST5; HS3ST5; HS6ST1; HS6ST3; UST
13	glycosaminoglycan biosynthetic process (GO:0006024)	2.86394	3.6968	11	B3GAT1; B3GNT2; CHST1; CHST2; CHST5; CHSY1; DSE; HS3ST2; HS3ST3A1; ST3GAL2; UST
14	aminoglycan biosynthetic process (GO:0006023)	2.7761	3.53165	11	B3GAT1; B3GNT2; CHST1; CHST2; CHST5; CHSY1; DSE; HS3ST2; HS3ST3A1; ST3GAL2; UST
15	protein localization to synapse (GO:0035418)	2.76977	3.12033	10	ARHGAP44; ASIC2; GRIN2A; KIF5C; LRRC7; LRRTM1; NETO1; NETO2; NRXN2; SHANK1
16	proteoglycan metabolic process (GO:0006029)	2.71589	4.11862	13	B3GAT1; BMP2; CHSY1; DSE; EXTL1; FAM20B; HS3ST2; HS3ST3A1; HS3ST5; HS3ST5; HS6ST1; HS6ST3; UST
17	labyrinthine layer development (GO:0060711)	2.67807	1.78516	7	EGLN1; FGFR2; FZD5; HS6ST1; VASH1; VASH2; WNT7B
18	peptidyl-threonine phosphorylation (GO:0018107)	2.64386	2.07935	8	CDC42BPB; DYRK2; HIPK2; HIPK3; MAP3K10; PKD1; STK11; TTBK1
19	protein localization to cell junction (GO:1902414)	2.51854	3.27165	12	ARHGAP44; ASIC2; DLG5; GRIN2A; KIF5C; LRRC7; LRRTM1; NETO1; NETO2; NRXN2; PVRL1; SHANK1
20	peptidyl-threonine modification (GO:0018210)	2.40327	1.68825	8	CDC42BPB; DYRK2; HIPK2; HIPK3; MAP3K10; PKD1; STK11; TTBK1
21	nerve development (GO:0021675)	2.27202	2.31605	11	DICER1; GLI3; KCNC2; KCNQ3; LRIG1; NRTN; NTF4; PLXNA1; SCN8A; SEMA3F; SLC24A4
22	neuron projection extension (GO:1990138)	2.22033	1.67778	9	FLRT1; JADE2; LHX2; PAK6; PLXNA1; RYK; SEMA3F; STK11; ULK2
23	developmental cell growth (GO:0048588)	2.20477	2.42713	12	FLRT1; GDF9; JADE2; KMT2D; LHX2; NIN; PAK6; PLXNA1; RYK; SEMA3F; STK11; ULK2
24	odontogenesis of dentin-containing tooth (GO:0042475)	2.18587	1.62893	9	ANKRD11; ASCL5; BMP2; FAM20C; GLI2; GLI3; PVRL1; SCN5A; SLC24A4
25	cell growth (GO:0016049)	2.17951	2.383	12	FLRT1; GDF9; JADE2; KMT2D; LHX2; NIN; PAK6; PLXNA1; RYK; SEMA3F; STK11; ULK2

## Sheet: SupplementaryTable6
Rank	GO-term	log2(FC)	-log10(FDR)	#Genes	Genes
1	presynaptic active zone membrane (GO:0048787)	2.79286	1.49485	5	GRIN2D; KCNJ8; LPAR2; PVRL1; SCN8A
2	presynaptic active zone (GO:0048786)	2.56316	3.4698	11	ADORA2A; ARHGAP44; BRSK1; CTBP1; GRIN2D; KCNJ8; LPAR2; PVRL1; RIMS3; SCN8A; UNC13A
3	excitatory synapse (GO:0060076)	2.35896	2.04383	8	FGFR2; LRRC4; LRRN2; LRRTM1; NETO1; PLXNC1; SCN8A; SHANK1
4	postsynaptic density membrane (GO:0098839)	2.35332	3.35262	12	ABHD17A; GRIN2A; GRIN2D; LRFN1; LRFN5; LRRC4; LRRN2; NETO1; NETO2; PRR7; RNF10; SCN8A
5	postsynaptic specialization membrane (GO:0099634)	2.19535	3.2426	13	ABHD17A; GRIN2A; GRIN2D; LRFN1; LRFN5; LRRC4; LRRN2; LRRTM1; NETO1; NETO2; PRR7; RNF10; SCN8A
6	voltage-gated potassium channel complex (GO:0008076)	2.12102	1.92445	9	HCN4; KCNB2; KCNC2; KCNC4; KCNJ8; KCNK2; KCNN1; KCNQ3; KCNQ4
7	presynaptic membrane (GO:0042734)	2.0321	3.49894	16	ADAM11; ADAM23; ADORA2A; EFNB1; GRIN2A; GRIN2D; IGSF21; KCNC2; KCNC4; KCNJ8; LPAR2; NRXN2; PVRL1; RIMS3; SCN8A; UNC13A
8	potassium channel complex (GO:0034705)	1.95233	1.5784	9	HCN4; KCNB2; KCNC2; KCNC4; KCNJ8; KCNK2; KCNN1; KCNQ3; KCNQ4
9	asymmetric synapse (GO:0032279)	1.848	5.64975	28	ABHD17A; ADORA2A; ARHGAP44; C15orf59; DLG5; DLGAP3; EGLN1; FAM81A; FYN; GPR123; GRIN2A; GRIN2D; IGSF9B; LRFN1; LRFN5; LRRC4; LRRC7; LRRN2; NETO1; NETO2; NSMF; PAK6; PLXNC1; PRR7; RNF10; SAMD14; SCN8A; SHANK1
10	neuron to neuron synapse (GO:0098984)	1.81558	5.8729	30	ABHD17A; ADORA2A; ARHGAP44; C15orf59; DLG5; DLGAP3; EGLN1; FAM81A; FYN; GPR123; GRIN2A; GRIN2D; IGSF9B; LRFN1; LRFN5; LRRC4; LRRC7; LRRN2; NETO1; NETO2; NSMF; PAK6; PLXNC1; PRR7; PVRL1; RNF10; SAMD14; SCN8A; SHANK1; SLC39A3
11	postsynaptic density (GO:0014069)	1.81147	5.02687	26	ABHD17A; ARHGAP44; C15orf59; DLG5; DLGAP3; EGLN1; FAM81A; FYN; GPR123; GRIN2A; GRIN2D; IGSF9B; LRFN1; LRFN5; LRRC4; LRRC7; LRRN2; NETO1; NETO2; NSMF; PAK6; PRR7; RNF10; SAMD14; SCN8A; SHANK1
12	synaptic membrane (GO:0097060)	1.76977	5.73755	32	ABHD17A; ADAM11; ADAM23; ADORA2A; CHRM3; EFNB1; FARP1; GRIN2A; GRIN2D; IGSF21; IGSF9B; KCNC2; KCNC4; KCNJ8; LPAR2; LRFN1; LRFN5; LRRC4; LRRC7; LRRN2; LRRTM1; NETO1; NETO2; NRXN2; PRR7; PVRL1; RIMS3; RNF10; SCN8A; SHANK1; SLC1A7; UNC13A
13	postsynaptic membrane (GO:0045211)	1.75275	3.84466	22	ABHD17A; ADORA2A; CHRM3; FARP1; GRIN2A; GRIN2D; IGSF21; IGSF9B; KCNC2; KCNC4; LRFN1; LRFN5; LRRC4; LRRC7; LRRN2; LRRTM1; NETO1; NETO2; PRR7; RNF10; SCN8A; SHANK1
14	postsynaptic specialization (GO:0099572)	1.74416	4.92812	27	ABHD17A; ARHGAP44; C15orf59; DLG5; DLGAP3; EGLN1; FAM81A; FYN; GPR123; GRIN2A; GRIN2D; IGSF9B; LRFN1; LRFN5; LRRC4; LRRC7; LRRN2; LRRTM1; NETO1; NETO2; NSMF; PAK6; PRR7; RNF10; SAMD14; SCN8A; SHANK1
15	glutamatergic synapse (GO:0098978)	1.73118	5.89963	33	ABHD17A; ADAM23; ADGRL3; ADORA2A; ARHGAP39; ARHGAP44; BTBD11; BZRAP1; CTBP1; DLG5; DLGAP3; EFNB1; EGLN1; FAM81A; FARP1; GPR123; GRIN2A; GRIN2D; KCNJ8; LPAR2; LRFN5; LRRC4; LRRN2; LRRTM1; NETO1; NETO2; NRXN2; PLXNC1; PRR7; RNF10; SCN8A; SEMA3F; SHANK1
16	cation channel complex (GO:0034703)	1.65535	2.22113	15	CACNA1A; HCN4; KCNB2; KCNC2; KCNC4; KCNJ8; KCNK2; KCNN1; KCNQ3; KCNQ4; PKD1; SCN5A; SCN8A; TRPC1; TRPC3
17	monoatomic ion channel complex (GO:0034702)	1.4489	2.74473	22	CACNA1A; GRIN2A; GRIN2D; HCN4; KCNB2; KCNC2; KCNC4; KCNH3; KCNJ12; KCNJ8; KCNK12; KCNK2; KCNN1; KCNQ3; KCNQ4; PKD1; SCN5A; SCN8A; TRPC1; TRPC3; TRPM5; VWC2
18	postsynapse (GO:0098794)	1.28688	3.86967	37	ABHD17A; ADORA2A; ARHGAP44; ASIC2; C15orf59; CHRM3; DLG5; DLGAP3; EGLN1; FAM81A; FARP1; FYN; GPR123; GRIN2A; GRIN2D; IGSF21; IGSF9B; KCNC2; KCNC4; KIF5C; LRFN1; LRFN5; LRRC4; LRRC7; LRRN2; LRRTM1; NETO1; NETO2; NSMF; PAK6; PRR7; RAB11FIP3; RNF10; SAMD14; SCN8A; SHANK1; SLC1A7
19	Golgi membrane (GO:0000139)	1.26903	3.85078	38	ARHGAP21; B3GALT1; B3GAT1; B3GNT2; B4GALT2; CHST1; CHST2; CHST5; CHSY1; DSE; FAM20B; FAM20C; FUT6; FUT9; FZD5; GALNT9; GNPTAB; HS3ST2; HS3ST3A1; HS3ST5; HS3ST5; HS6ST1; MARCH9; MGAT2; MGAT3; MGAT5B; PDGFA; PKD1; PLEKHA8; RAB11FIP3; SCARA3; SREBF2; ST3GAL2; ST6GALNAC6; USP32; UST; WSCD1; WSCD2
20	transporter complex (GO:1990351)	1.17632	2.04818	25	ATP11A; ATP11B; ATP8B2; CACNA1A; GRIN2A; GRIN2D; HCN4; KCNB2; KCNC2; KCNC4; KCNH3; KCNJ12; KCNJ8; KCNK12; KCNK2; KCNN1; KCNQ3; KCNQ4; PKD1; SCN5A; SCN8A; TRPC1; TRPC3; TRPM5; VWC2
21	Golgi apparatus subcompartment (GO:0098791)	1.1375	1.38405	20	AFTPH; ATP8B2; B4GALNT4; B4GALT2; BOK; CHST1; CHST2; CHST5; CHSY1; FUT6; FUT9; GOLGA8A; GOLGA8B; HTR7; MARCH9; MGAT2; PKD1; PLEKHA8; RAB11FIP3; ST3GAL2
22	dendrite (GO:0030425)	1.1375	2.61439	32	ABHD17A; ADCY9; ADORA2A; ARHGAP44; ASIC2; ATXN1L; BRINP2; CHRM3; DSCAM; FARP1; FYN; FZD5; GRIN2A; HCN4; HTR7; INPP5A; KCNB2; KCNC2; KCNC4; KIF21B; KIF5C; LRRC4; NIN; NSMF; NTF4; OPRM1; PRR7; PTCH1; PVRL1; SAMD14; SHANK1; TRPM5
23	dendritic tree (GO:0097447)	1.13093	2.60906	32	ABHD17A; ADCY9; ADORA2A; ARHGAP44; ASIC2; ATXN1L; BRINP2; CHRM3; DSCAM; FARP1; FYN; FZD5; GRIN2A; HCN4; HTR7; INPP5A; KCNB2; KCNC2; KCNC4; KIF21B; KIF5C; LRRC4; NIN; NSMF; NTF4; OPRM1; PRR7; PTCH1; PVRL1; SAMD14; SHANK1; TRPM5
24	synapse (GO:0045202)	1.1177	6.50585	75	ABHD17A; ADAM11; ADAM23; ADGRL3; ADORA2A; ARHGAP39; ARHGAP44; ASIC1; ASIC2; BRSK1; BTBD11; BZRAP1; C15orf59; CACNA1A; CDH23; CHRM3; CTBP1; DLG5; DLGAP3; DRD5; DSCAM; EFNB1; EGLN1; FAM81A; FARP1; FGFR2; FYN; FZD5; GPR123; GPR176; GRIN2A; GRIN2D; HTR7; IGSF21; IGSF9B; KCNC2; KCNC4; KCNJ8; KCNK2; KCNN1; KCNQ3; KIF5C; LPAR2; LRFN1; LRFN5; LRRC4; LRRC7; LRRN2; LRRTM1; MYO9A; NETO1; NETO2; NRXN2; NSMF;…
25	transmembrane transporter complex (GO:1902495)	1.07724	1.3363	22	CACNA1A; GRIN2A; GRIN2D; HCN4; KCNB2; KCNC2; KCNC4; KCNH3; KCNJ12; KCNJ8; KCNK12; KCNK2; KCNN1; KCNQ3; KCNQ4; PKD1; SCN5A; SCN8A; TRPC1; TRPC3; TRPM5; VWC2

## Sheet: SupplementaryTable7
Rank	GO-term	log2(FC)	-log10(FDR)	#Genes	Genes
1	[heparan sulfate]-glucosamine 3-sulfotransferase 1 activity (GO:0008467)	4.61883	2.56864	4	HS3ST2; HS3ST3A1; HS3ST5; HS3ST5
2	heparan sulfate sulfotransferase activity (GO:0034483)	4.10434	3.39041	6	HS3ST2; HS3ST3A1; HS3ST5; HS3ST5; HS6ST1; HS6ST3
3	sulfotransferase activity (GO:0008146)	3.28244	4.90309	12	CHST1; CHST2; CHST5; HS3ST2; HS3ST3A1; HS3ST5; HS3ST5; HS6ST1; HS6ST3; UST; WSCD1; WSCD2
4	transferase activity, transferring sulphur-containing groups (GO:0016782)	2.86196	3.86646	12	CHST1; CHST2; CHST5; HS3ST2; HS3ST3A1; HS3ST5; HS3ST5; HS6ST1; HS6ST3; UST; WSCD1; WSCD2
5	voltage-gated potassium channel activity (GO:0005249)	2.35332	2.83863	12	HCN4; KCNB2; KCNC2; KCNC4; KCNH3; KCNJ12; KCNJ8; KCNK12; KCNK2; KCNN1; KCNQ3; KCNQ4
6	voltage-gated monoatomic cation channel activity (GO:0022843)	2.23573	3.64782	16	BZRAP1; CACNA1A; GRIN2D; HCN4; KCNB2; KCNC2; KCNC4; KCNH3; KCNJ12; KCNJ8; KCNK12; KCNK2; KCNN1; KCNQ3; KCNQ4; OPRM1
7	potassium channel activity (GO:0005267)	2.17313	2.68613	13	HCN4; KCNB2; KCNC2; KCNC4; KCNH3; KCNJ12; KCNJ8; KCNK12; KCNK2; KCNN1; KCNQ3; KCNQ4; TRPM5
8	voltage-gated monoatomic ion channel activity (GO:0005244)	2.0635	3.37366	17	BZRAP1; CACNA1A; GRIN2A; GRIN2D; HCN4; KCNB2; KCNC2; KCNC4; KCNH3; KCNJ12; KCNJ8; KCNK12; KCNK2; KCNN1; KCNQ3; KCNQ4; OPRM1
9	calcium channel activity (GO:0005262)	2.05311	1.85387	11	BZRAP1; CACNA1A; FAM155B; GRIN2A; GRIN2D; OPRM1; PKD1; SLC24A4; TRPC1; TRPC3; TRPM5
10	voltage-gated channel activity (GO:0022832)	2.04614	3.34969	17	BZRAP1; CACNA1A; GRIN2A; GRIN2D; HCN4; KCNB2; KCNC2; KCNC4; KCNH3; KCNJ12; KCNJ8; KCNK12; KCNK2; KCNN1; KCNQ3; KCNQ4; OPRM1
11	potassium ion transmembrane transporter activity (GO:0015079)	1.91073	2.24795	14	HCN4; KCNB2; KCNC2; KCNC4; KCNH3; KCNJ12; KCNJ8; KCNK12; KCNK2; KCNN1; KCNQ3; KCNQ4; SLC24A4; TRPM5
12	monoatomic cation channel activity (GO:0005261)	1.84398	4.82102	28	ASIC1; ASIC2; BZRAP1; CACNA1A; FAM155B; GRIN2A; GRIN2D; HCN4; KCNB2; KCNC2; KCNC4; KCNH3; KCNJ12; KCNJ8; KCNK12; KCNK2; KCNN1; KCNQ3; KCNQ4; OPRM1; PIEZO2; PKD1; SCN5A; SCN8A; SLC24A4; TRPC1; TRPC3; TRPM5
13	calcium ion transmembrane transporter activity (GO:0015085)	1.83996	1.36151	11	BZRAP1; CACNA1A; FAM155B; GRIN2A; GRIN2D; OPRM1; PKD1; SLC24A4; TRPC1; TRPC3; TRPM5
14	gated channel activity (GO:0022836)	1.74846	3.66555	24	ASIC1; ASIC2; BZRAP1; CACNA1A; FAM155B; GRIN2A; GRIN2D; HCN4; KCNB2; KCNC2; KCNC4; KCNH3; KCNJ12; KCNJ8; KCNK12; KCNK2; KCNN1; KCNQ3; KCNQ4; OPRM1; PIEZO2; SLC1A7; TRPC3; TRPM5
15	hexosyltransferase activity (GO:0016758)	1.61353	1.42713	14	B3GALT1; B3GAT1; B3GNT2; B4GALNT4; B4GALT2; CHSY1; EXTL1; FUT6; FUT9; GALNT9; MGAT2; MGAT3; MGAT5B; TMTC1
16	transcription coactivator activity (GO:0003713)	1.55582	2.17457	19	ATN1; ATXN7L3; BCL9L; CNOT6; CREBBP; CTBP1; DOT1L; HCFC1; HIPK2; HTATIP2; JMY; KMT2D; MED12L; MID2; RBCK1; TAF5L; TRERF1; WWC1; ZMIZ2
17	metal ion transmembrane transporter activity (GO:0046873)	1.5509	3.66959	30	ASIC1; ASIC2; BZRAP1; CACNA1A; FAM155B; GRIN2A; GRIN2D; HCN4; KCNB2; KCNC2; KCNC4; KCNH3; KCNJ12; KCNJ8; KCNK12; KCNK2; KCNN1; KCNQ3; KCNQ4; OPRM1; PKD1; SCN5A; SCN8A; SLC1A7; SLC24A4; SLC30A4; SLC39A3; TRPC1; TRPC3; TRPM5
18	monoatomic ion channel activity (GO:0005216)	1.53107	3.64016	30	ASIC1; ASIC2; BZRAP1; CACNA1A; FAM155B; GJD3; GRIN2A; GRIN2D; HCN4; KCNB2; KCNC2; KCNC4; KCNH3; KCNJ12; KCNJ8; KCNK12; KCNK2; KCNN1; KCNQ3; KCNQ4; OPRM1; PIEZO2; PKD1; SCN5A; SCN8A; SLC1A7; SLC24A4; TRPC1; TRPC3; TRPM5
19	protein serine kinase activity (GO:0106310)	1.44361	2.40561	23	AATK; BRSK1; CDC42BPB; CDK19; CSNK1G2; DMPK; DYRK2; FAM20C; HIPK2; HIPK3; ICK; MAP3K10; MAP3K20; MAP3K3; MAP3K4; PAK6; PIK3CB; PKD1; RPS6KA2; STK11; TTBK1; TTBK2; ULK2
20	protein serine/threonine kinase activity (GO:0004674)	1.37851	2.57349	26	AATK; BRD2; BRSK1; CDC42BPB; CDK19; CSNK1G2; DMPK; DYRK2; FAM20C; GRK4; HIPK2; HIPK3; HTATIP2; ICK; MAP3K10; MAP3K20; MAP3K3; MAP3K4; PAK6; PKD1; RPS6KA2; STK11; TGFBR3L; TTBK1; TTBK2; ULK2
21	channel activity (GO:0015267)	1.33914	2.81531	30	ASIC1; ASIC2; BZRAP1; CACNA1A; FAM155B; GJD3; GRIN2A; GRIN2D; HCN4; KCNB2; KCNC2; KCNC4; KCNH3; KCNJ12; KCNJ8; KCNK12; KCNK2; KCNN1; KCNQ3; KCNQ4; OPRM1; PIEZO2; PKD1; SCN5A; SCN8A; SLC1A7; SLC24A4; TRPC1; TRPC3; TRPM5
22	passive transmembrane transporter activity (GO:0022803)	1.33342	2.83268	30	ASIC1; ASIC2; BZRAP1; CACNA1A; FAM155B; GJD3; GRIN2A; GRIN2D; HCN4; KCNB2; KCNC2; KCNC4; KCNH3; KCNJ12; KCNJ8; KCNK12; KCNK2; KCNN1; KCNQ3; KCNQ4; OPRM1; PIEZO2; PKD1; SCN5A; SCN8A; SLC1A7; SLC24A4; TRPC1; TRPC3; TRPM5
23	inorganic cation transmembrane transporter activity (GO:0022890)	1.19535	2.21042	30	ASIC1; ASIC2; BZRAP1; CACNA1A; FAM155B; GRIN2A; GRIN2D; HCN4; KCNB2; KCNC2; KCNC4; KCNH3; KCNJ12; KCNJ8; KCNK12; KCNK2; KCNN1; KCNQ3; KCNQ4; OPRM1; PKD1; SCN5A; SCN8A; SLC1A7; SLC24A4; SLC30A4; SLC39A3; TRPC1; TRPC3; TRPM5
24	protein kinase activity (GO:0004672)	1.15704	1.95078	30	AATK; BRD2; BRSK1; CDC42BPB; CDK19; CSNK1G2; DMPK; DYRK2; FAM20C; FGFR2; FYN; GRK4; HIPK2; HIPK3; HTATIP2; ICK; MAP3K10; MAP3K20; MAP3K3; MAP3K4; PAK6; PIK3CB; PKD1; RPS6KA2; RYK; STK11; TGFBR3L; TTBK1; TTBK2; ULK2
25	monoatomic cation transmembrane transporter activity (GO:0008324)	1.14405	2.02919	31	ASIC1; ASIC2; BZRAP1; CACNA1A; FAM155B; GRIN2A; GRIN2D; HCN4; KCNB2; KCNC2; KCNC4; KCNH3; KCNJ12; KCNJ8; KCNK12; KCNK2; KCNN1; KCNQ3; KCNQ4; OPRM1; PIEZO2; PKD1; SCN5A; SCN8A; SLC1A7; SLC24A4; SLC30A4; SLC39A3; TRPC1; TRPC3; TRPM5

## Sheet: SupplementaryTable8
Neuronal Development and Signaling	Cell Polarity and Morphogenesis	Ion Transport	Protein Modification and Signaling Pathways	Metabolism	Organ Development	Protein Expression
dopaminergic neuron axon guidance (GO:0036514)	establishment or maintenance of cell polarity (GO:0007163)	potassium ion transmembrane transport (GO:0071805)	protein sulfation (GO:0006477)	heparan sulfate proteoglycan biosynthetic process, enzymatic modification (GO:0015015)	metanephric collecting duct development (GO:0072205)	gene expression (GO:0010467)
protein localization to synapse (GO:0035418)	establishment of cell polarity (GO:0030010)	potassium ion transport (GO:0006813)	peptidyl-threonine phosphorylation (GO:0018107)	heparan sulfate proteoglycan metabolic process (GO:0030201)	collecting duct development (GO:0072044)	translation (GO:0006412)
nerve development (GO:0021675)	plasma membrane bounded cell projection morphogenesis (GO:0120039)	metal ion transport (GO:0030001)	peptidyl-threonine modification (GO:0018210)	keratan sulfate biosynthetic process (GO:0018146)	negative regulation of hippo signaling (GO:0035331)	ribonucleoprotein complex biogenesis (GO:0022613)
neuron projection extension (GO:1990138)	cell projection morphogenesis (GO:0048858)	regulation of membrane potential (GO:0042391)	peptidyl-serine phosphorylation (GO:0018105)	keratan sulfate metabolic process (GO:0042339)	labyrinthine layer development (GO:0060711)	RNA processing (GO:0006396)
associative learning (GO:0008306)	cell junction organization (GO:0034330)		peptidyl-serine modification (GO:0018209)	heparan sulfate proteoglycan biosynthetic process (GO:0015012)	developmental cell growth (GO:0048588)	peptide biosynthetic process (GO:0043043)
learning (GO:0007612)	cell morphogenesis (GO:0000902)		protein glycosylation (GO:0006486)	oligosaccharide biosynthetic process (GO:0009312)	odontogenesis of dentin-containing tooth (GO:0042475)	RNA metabolic process (GO:0016070)
axon guidance (GO:0007411)	cell projection organization (GO:0030030)		macromolecule glycosylation (GO:0043413)	proteoglycan biosynthetic process (GO:0030166)	embryonic placenta development (GO:0001892)	DNA metabolic process (GO:0006259)
neuron projection guidance (GO:0097485)	cell growth (GO:0016049)		protein phosphorylation (GO:0006468)	glycosaminoglycan biosynthetic process (GO:0006024)	developmental growth involved in morphogenesis (GO:0060560)	nucleobase-containing compound metabolic process (GO:0006139)
synapse organization (GO:0050808)	protein localization to cell junction (GO:1902414)		transmembrane receptor protein tyrosine kinase signaling pathway (GO:0007169)	aminoglycan biosynthetic process (GO:0006023)	regulation of osteoblast differentiation (GO:0045667)	nucleic acid metabolic process (GO:0090304)
neuron projection morphogenesis (GO:0048812)			peptidyl-amino acid modification (GO:0018193)	proteoglycan metabolic process (GO:0006029)	lung development (GO:0030324)	positive regulation of DNA-templated transcription (GO:0045893)
cognition (GO:0050890)			enzyme-linked receptor protein signaling pathway (GO:0007167)	glycosaminoglycan metabolic process (GO:0030203)	respiratory tube development (GO:0030323)	positive regulation of RNA biosynthetic process (GO:1902680)
synaptic signaling (GO:0099536)			cell-cell signaling (GO:0007267)	sulfur compound biosynthetic process (GO:0044272)	respiratory system development (GO:0060541)
axonogenesis (GO:0007409)			phosphorylation (GO:0016310)	aminoglycan metabolic process (GO:0006022)	growth (GO:0040007)
cell morphogenesis involved in neuron differentiation (GO:0048667)			protein modification process (GO:0036211)	glycoprotein biosynthetic process (GO:0009101)	developmental growth (GO:0048589)
behavior (GO:0007610)			macromolecule modification (GO:0043412)	glycoprotein metabolic process (GO:0009100)	cellular anatomical entity morphogenesis (GO:0032989)
trans-synaptic signaling (GO:0099537)			cell surface receptor signaling pathway (GO:0007166)	carbohydrate derivative biosynthetic process (GO:1901137)	vasculature development (GO:0001944)
chemical synaptic transmission (GO:0007268)			intracellular signal transduction (GO:0035556)	protein metabolic process (GO:0019538)	regulation of anatomical structure morphogenesis (GO:0022603)
anterograde trans-synaptic signaling (GO:0098916)			regulation of signaling (GO:0023051)	cellular catabolic process (GO:0044248)	anatomical structure formation involved in morphogenesis (GO:0048646)
neuron projection development (GO:0031175)			signaling (GO:0023052)	cellular nitrogen compound metabolic process (GO:0034641)	animal organ morphogenesis (GO:0009887)
neuron development (GO:0048666)			signal transduction (GO:0007165)	cellular aromatic compound metabolic process (GO:0006725)	anatomical structure morphogenesis (GO:0009653)
neuron differentiation (GO:0030182)			regulation of signal transduction (GO:0009966)	organic cyclic compound metabolic process (GO:1901360)	embryo development (GO:0009790)
generation of neurons (GO:0048699)			regulation of response to stimulus (GO:0048583)	heterocycle metabolic process (GO:0046483)	regulation of multicellular organismal development (GO:2000026)
central nervous system development (GO:0007417)			response to light stimulus (GO:0009416)	cellular nitrogen compound biosynthetic process (GO:0044271)	multicellular organism development (GO:0007275)
neurogenesis (GO:0022008)					regulation of multicellular organismal process (GO:0051239)
nervous system development (GO:0007399)					system development (GO:0048731)
learning or memory (GO:0007611)					anatomical structure development (GO:0048856)
regulation of synapse organization (GO:0050807)					developmental process (GO:0032502)
regulation of synapse structure or activity (GO:0050803)					multicellular organismal process (GO:0032501)
					regulation of developmental process (GO:0050793)

## Sheet: SupplementaryTable9
Synaptic Structures	Ion Channels	Golgi Apparatus	Cell Projection and Plasma Membrane	Extracellular Space	Mitochondria	Nuceic Acid Binding
presynaptic active zone membrane (GO:0048787)	voltage-gated potassium channel complex (GO:0008076)	Golgi membrane (GO:0000139)	cell junction (GO:0030054)	extracellular space (GO:0005615)	mitochondrion (GO:0005739)	ribonucleoprotein complex (GO:1990904)
presynaptic active zone (GO:0048786)	potassium channel complex (GO:0034705)	Golgi apparatus subcompartment (GO:0098791)	plasma membrane region (GO:0098590)	envelope (GO:0031975)	mitochondrial envelope (GO:0005740)
excitatory synapse (GO:0060076)	cation channel complex (GO:0034703)	Golgi apparatus (GO:0005794)	cell projection (GO:0042995)	extracellular organelle (GO:0043230)	mitochondrial matrix (GO:0005759)
postsynaptic density membrane (GO:0098839)	monoatomic ion channel complex (GO:0034702)		plasma membrane bounded cell projection (GO:0120025)	extracellular membrane-bounded organelle (GO:0065010)
postsynaptic specialization membrane (GO:0099634)	transporter complex (GO:1990351)		plasma membrane (GO:0005886)	extracellular exosome (GO:0070062)
presynaptic membrane (GO:0042734)	transmembrane transporter complex (GO:1902495)		cell periphery (GO:0071944)	extracellular vesicle (GO:1903561)
asymmetric synapse (GO:0032279)			membrane (GO:0016020)
neuron to neuron synapse (GO:0098984)
postsynaptic density (GO:0014069)
synaptic membrane (GO:0097060)
postsynaptic membrane (GO:0045211)
postsynaptic specialization (GO:0099572)
glutamatergic synapse (GO:0098978)
postsynapse (GO:0098794)
dendrite (GO:0030425)
dendritic tree (GO:0097447)
synapse (GO:0045202)
axon (GO:0030424)
neuron projection (GO:0043005)

## Sheet: SupplementaryTable10
Ionic Channel Activities	Transferase Activities	Kinase Activities	Nucleic Acid Binding and Transcription Activities
voltage-gated potassium channel activity (GO:0005249)	[heparan sulfate]-glucosamine 3-sulfotransferase 1 activity (GO:0008467)	protein serine kinase activity (GO:0106310)	transcription coactivator activity (GO:0003713)
voltage-gated monoatomic cation channel activity (GO:0022843)	heparan sulfate sulfotransferase activity (GO:0034483)	protein serine/threonine kinase activity (GO:0004674)	RNA binding (GO:0003723)
potassium channel activity (GO:0005267)	sulfotransferase activity (GO:0008146)	protein kinase activity (GO:0004672)
voltage-gated monoatomic ion channel activity (GO:0005244)	transferase activity, transferring sulphur-containing groups (GO:0016782)
calcium channel activity (GO:0005262)	hexosyltransferase activity (GO:0016758)
voltage-gated channel activity (GO:0022832)	phosphotransferase activity, alcohol group as acceptor (GO:0016773)
potassium ion transmembrane transporter activity (GO:0015079)	transferase activity (GO:0016740)
monoatomic cation channel activity (GO:0005261)
calcium ion transmembrane transporter activity (GO:0015085)
gated channel activity (GO:0022836)
metal ion transmembrane transporter activity (GO:0046873)
monoatomic ion channel activity (GO:0005216)
channel activity (GO:0015267)
inorganic cation transmembrane transporter activity (GO:0022890)
monoatomic cation transmembrane transporter activity (GO:0008324)
monoatomic ion transmembrane transporter activity (GO:0015075)
passive transmembrane transporter activity (GO:0022803)
